# Supplementary material for: NNT is a key regulator of adrenal redox homeostasis and steroidogenesis in male mice
Source: J Endocrinol. 2017 Oct 18;236(1):13–28. doi: 10.1530/JOE-16-0638 (PMC5744559; doi:10.1530/JOE-16-0638)
Supplement: Supporting Table 1 [file erc-236-13-t001.xlsx]

## Sheet: Sheet1
Supplementary Table 1. Gene expression levels Mean of Reads Per Kilobase of transcript per Million mapped reads (RPKM)
	RPKM mean				Ratio of means
Gene ID	Nnt+/+	Nnt-/-	NntBAC		Nnt+/+ vs Nnt -/-	Nnt-/- vs NntBAC	NntBAC vs Nnt+/+
Rn18s-rs5	57802.5	52391.6	48080.2		1.10328	1.08967	0.831801
mt-Co1	16869.3	20291	21504.7		0.831369	0.943561	1.27478
mt-Co2	13678.9	15929.3	17816.1		0.858726	0.894096	1.30245
mt-Atp6	12925.2	14521.6	15893.8		0.890067	0.913664	1.22968
mt-Co3	9965.49	12418.2	13508.6		0.802491	0.919281	1.35554
mt-Cytb	9133.35	11752.5	11968.4		0.777141	0.981961	1.31041
mt-Nd4	8001.13	9662.61	9837.33		0.828051	0.982239	1.22949
mt-Nd2	6636.9	7466.5	7957.36		0.88889	0.938314	1.19896
mt-Nd1	6086.07	6994.1	7348.54		0.870172	0.951767	1.20744
mt-Atp8	4527.7	5314.35	5904.93		0.851976	0.899985	1.30418
mt-Nd6	3855.53	4673.61	4709.84		0.824958	0.992308	1.22158
mt-Nd5	3751.33	4809.4	4817.33		0.78	0.998354	1.28417
mt-Nd4l	3461.12	4380.41	4494.18		0.790136	0.974685	1.29848
mt-Nd3	2468.14	2985.96	3129.59		0.826582	0.954106	1.268
mt-Rnr1	2122.63	2641.47	2770.78		0.803579	0.953331	1.30535
Hsd3b1	1967.07	1432.86	2227.03		1.37283	0.643395	1.13216
Star	1699.13	1264.04	1344.53		1.34421	0.940135	0.791305
Cyp21a1	1640.51	1318.58	1862.17		1.24415	0.708088	1.13512
mt-Rnr2	1397.78	1807.35	1806.52		0.773386	1.00046	1.29242
Eef1a1	1334.57	1308.55	1474.69		1.01988	0.887339	1.10499
Malat1	1249.98	1013.95	720.494		1.23278	1.4073	0.576404
Fth1	1229.92	1369.7	1491.02		0.897948	0.918633	1.21229
Chga	1127.83	1342.39	1210.88		0.840166	1.10861	1.07364
Rn7sk	962.827	824.642	826.716		1.16757	0.997491	0.858634
Gm10222	935.493	1131.48	1124.52		0.826787	1.00619	1.20206
B2m	820.921	554.755	856.519		1.47979	0.647686	1.04336
Chgb	790.237	871.728	822.778		0.906518	1.05949	1.04118
Lars2	724.689	600.463	528.819		1.20688	1.13548	0.729719
Scd1	660.563	2083.78	1549.18		0.317002	1.34509	2.34524
Cyp11b1	608.089	441.073	645.773		1.37866	0.683016	1.06197
Scg2	588.234	669.665	593.73		0.8784	1.12789	1.00934
Ftl1	571.39	678.606	677.416		0.842006	1.00176	1.18556
Rplp1	497.648	494.987	561.209		1.00538	0.882001	1.12772
Yam1	469.776	387.614	461.856		1.21197	0.839253	0.983141
Akr1b7	443.807	511.411	640.224		0.867809	0.7988	1.44257
Actb	380.203	462.435	495.537		0.822176	0.9332	1.30335
Npy	366.733	530.922	514.088		0.690747	1.03275	1.4018
Srd5a2	361.561	201.439	211.272		1.79489	0.953458	0.584333
Eef2	351.701	340.384	337.23		1.03325	1.00935	0.958854
Cyp11a1	343.423	247.137	322.113		1.38961	0.767237	0.937948
Psap	335.671	333.105	358.525		1.0077	0.929098	1.06808
Ubb	331.569	342.423	385.105		0.968302	0.889168	1.16146
Itm2b	319.301	325.772	373.317		0.980136	0.872642	1.16917
Rps3a1	316.91	311.897	350.868		1.01607	0.88893	1.10715
Tpt1	313.801	329.974	366.322		0.950987	0.900776	1.16737
Rps12	301.264	317.35	340.968		0.949311	0.930733	1.13179
Sod1	291.725	293.259	321.728		0.994769	0.911512	1.10285
Rpl4	288.374	282.022	319.828		1.02252	0.881793	1.10907
Fdx1	274.301	224.287	222.522		1.22299	1.00793	0.811233
Rpl17	271.565	253.495	270.016		1.07128	0.938815	0.994296
Me1	268.282	298.508	317.586		0.898743	0.939928	1.18378
Rps24	263.805	246.569	281.38		1.0699	0.876285	1.06662
Rps27rt	262.238	266.382	298.689		0.984443	0.891837	1.139
Hsp90ab1	261.912	363.443	316.254		0.720641	1.14921	1.20748
Serinc3	259.485	215.082	271.788		1.20645	0.791359	1.04741
Glul	255.53	250.384	238.045		1.02055	1.05183	0.931574
Rpl23a	254.109	256.279	302.603		0.991533	0.846915	1.19084
Laptm4a	249.775	214.979	258.992		1.16186	0.83006	1.0369
Rps11	245.877	239.359	283.772		1.02723	0.843491	1.15412
Rps23	240.511	220.528	255.565		1.09061	0.862904	1.06259
Rps26	236.33	239.57	269.71		0.986476	0.88825	1.14124
Aes	235.96	220.96	266.278		1.06789	0.829809	1.12849
Aldoa	234.353	320.773	335.642		0.730588	0.9557	1.43221
Rps15	231.261	230.96	254.223		1.0013	0.908494	1.09929
Cd74	230.969	166.856	270.852		1.38424	0.616041	1.17268
Rplp0	220.501	221.567	246.18		0.995189	0.90002	1.11646
Cpe	210.23	178.561	213.014		1.17736	0.838259	1.01324
Sparc	209.858	225.088	299.817		0.932338	0.750751	1.42867
Actg1	209.191	292.339	244.353		0.715577	1.19638	1.16809
Rpl37a	207.691	206.402	234.74		1.00625	0.879279	1.13024
Apoe	206.269	234.298	272.184		0.88037	0.860807	1.31956
Rpl19	204.202	203.349	238.898		1.00419	0.851196	1.16991
Rps4x	202.251	204.043	246.067		0.991218	0.829217	1.21664
Rpl8	201.245	206.077	226.412		0.976552	0.910186	1.12506
Ddx5	196.588	166.442	182.045		1.18112	0.91429	0.926023
Hspa8	196.16	341.941	258.422		0.573666	1.32319	1.3174
Prdx3	195.017	167.965	213.968		1.16106	0.785001	1.09718
Rpl10	193.614	199.633	217.95		0.96985	0.915958	1.12569
Rps13	193.359	191.689	218.447		1.00871	0.877508	1.12975
Dbh	193.041	235.076	236.748		0.821185	0.992938	1.22641
Rps7	193.008	183.039	202.38		1.05446	0.904432	1.04856
Abcb1b	190.058	132.595	136.118		1.43337	0.974118	0.716192
Gm13394	186.906	229.759	241.739		0.813487	0.950442	1.29337
Ptma	186.782	191.718	213.986		0.974254	0.895937	1.14565
Ifitm2	186.055	160.86	192.669		1.15663	0.834903	1.03555
Cst3	178.871	198.285	228.084		0.90209	0.869351	1.27513
Rpl14	177.721	176.82	202.519		1.0051	0.873103	1.13953
Rps16	174.671	170.762	182.864		1.02289	0.93382	1.04691
Ctsd	173.79	219.663	220.996		0.791166	0.993968	1.27163
Adh1	172.461	174.196	266.602		0.99004	0.653393	1.54587
Gstm1	169.492	175.145	204.654		0.967724	0.85581	1.20746
Rps6	167.65	160.631	188.935		1.0437	0.850192	1.12696
Ndfip1	167.336	130.14	176.131		1.28582	0.738882	1.05256
Mrfap1	165.927	150.599	169.415		1.10178	0.888935	1.02102
Lyz2	163.713	159.721	203.154		1.02499	0.786207	1.24092
Pgam1	162.247	154.51	191.871		1.05007	0.805281	1.18259
Fdxr	161.372	101.192	149.019		1.59471	0.679054	0.92345
Rps2	160.123	168.03	179.862		0.952943	0.934216	1.12327
Cox6b1	159.969	218.985	213.808		0.730502	1.02421	1.33656
Rn7s1	159.799	142.762	165.338		1.11934	0.863455	1.03466
Scd2	159.635	160.912	176.658		0.992064	0.910867	1.10664
Gm2606	159.323	207.437	212.443		0.768055	0.976436	1.33341
Fads2	158.892	110.481	131.886		1.43818	0.837701	0.830035
Rps25	158.746	155.721	176.576		1.01943	0.881892	1.11232
Aldh1a1	158.025	104.93	117.557		1.506	0.892588	0.743914
Th	157.517	235.597	252.077		0.668587	0.934623	1.60032
Pebp1	155.498	142.473	169.32		1.09142	0.841442	1.08889
Kcnk3	155.216	138.866	150.535		1.11774	0.922483	0.969842
Igfbp7	154.383	158.619	205.816		0.973294	0.770684	1.33315
Ctsb	152.073	165.65	174.012		0.918038	0.951946	1.14427
Ubc	151.941	259.929	177.961		0.584548	1.4606	1.17125
Rps14	151.775	145.973	163.14		1.03975	0.894771	1.07488
Rpsa	151.217	165.198	184.062		0.915368	0.897513	1.2172
Rn7s2	150.598	136.383	161.22		1.10423	0.845943	1.07053
Lamp1	148.355	143.891	159.56		1.03102	0.901799	1.07553
Hspd1	147.79	167.052	187.477		0.884695	0.891053	1.26854
Rpl32	147.059	140.286	158.308		1.04828	0.886159	1.07649
Rpl18a	144.261	142.838	162.796		1.00996	0.877405	1.12848
Cfl1	143.585	150.074	173.158		0.956761	0.866688	1.20596
Car3	143.46	451.381	437.768		0.317825	1.0311	3.0515
Rps29	142.694	147.888	182.996		0.964879	0.808149	1.28244
Mgarp	142.599	104.089	126.009		1.36997	0.826044	0.88366
Txnip	141.522	155.678	152.151		0.909069	1.02318	1.0751
Ppia	140.249	136.692	162.453		1.02602	0.841425	1.15832
Atp5a1	139.072	168.561	175.87		0.825054	0.958441	1.2646
Tmem35	138.909	99.9285	143.158		1.39008	0.698029	1.03059
Akr1cl	138.722	84.068	121.11		1.65012	0.694146	0.873041
Hbb-bs	138.192	577.847	191.537		0.23915	3.01689	1.38602
Gm12033	136.148	163.144	177.069		0.834527	0.921358	1.30056
Atp5b	135.678	179.518	182.945		0.755791	0.981268	1.34838
Pkm	134.023	174.477	172.318		0.768141	1.01253	1.28573
Calm2	133.417	116.031	142.365		1.14984	0.815025	1.06707
Itm2c	132.489	113.147	149.307		1.17095	0.757814	1.12694
Fads1	132.366	94.5882	111.089		1.39939	0.851463	0.839256
Tmsb4x	132.299	125.451	158.167		1.05459	0.793155	1.19553
Ifi27	132.106	120.751	152.738		1.09404	0.790576	1.15618
Lgals1	132.059	177.91	193.439		0.74228	0.919721	1.46479
H2-D1	131.613	105.897	136.094		1.24284	0.778117	1.03405
Myl6	130.888	152.328	172.783		0.859251	0.881615	1.32008
Ywhae	130.832	126.623	145.083		1.03324	0.872762	1.10893
Nr4a1	130.263	292.056	93.6946		0.446021	3.11711	0.719273
Dcn	126.766	150.056	205.059		0.844791	0.73177	1.61762
Mt1	126.157	207.979	139.309		0.606585	1.49293	1.10425
Cd81	126.143	122.036	148.644		1.03365	0.820995	1.17838
Hba-a2	125.966	616.252	194.552		0.204407	3.16754	1.54448
Rpl38	125.571	124.434	142.391		1.00914	0.87389	1.13395
H2-K1	125.529	80.5539	115.499		1.55832	0.697442	0.920098
H2-Eb1	125.448	88.6776	143.328		1.41465	0.618704	1.14253
Gm12840	122.844	528.018	199.032		0.232651	2.65293	1.6202
Abhd2	121.183	93.7692	100.252		1.29235	0.935335	0.827278
Rpl41	120.671	129.542	128.195		0.93152	1.01051	1.06235
Fau	120.583	118.058	132.505		1.02139	0.89097	1.09887
Aplp2	119.881	127.246	136.788		0.94212	0.930242	1.14103
Rpl23	119.461	115.091	131.705		1.03797	0.873854	1.10249
Rsrp1	118.899	86.3588	103.752		1.3768	0.832358	0.872606
Calr	118.573	129.729	154.524		0.914005	0.839539	1.3032
Rpl37	117.974	119.281	128.697		0.989043	0.926836	1.09089
Abhd4	117.611	87.8784	108.428		1.33834	0.810477	0.921921
Ywhaz	115.608	111.131	121.554		1.04029	0.914252	1.05143
Pnmt	115.369	173.509	182.236		0.664917	0.952112	1.57959
Rpl26	115.109	110.305	122.576		1.04355	0.899891	1.06487
Rps17	115.092	112.534	127.083		1.02273	0.885516	1.10419
Rpl36	115.016	122.918	122.968		0.935713	0.999593	1.06914
Rpl28	114.975	115.775	130.199		0.99309	0.889216	1.13241
Acly	114.816	173.264	142.772		0.662665	1.21357	1.24349
Fabp4	114.766	273.742	223.592		0.419249	1.22429	1.94824
Anxa5	112.835	114.01	152.617		0.989694	0.747033	1.35257
Tmem176b	112.043	97.5624	121.512		1.14842	0.802903	1.08451
Rpl24	111.894	110.303	122.187		1.01442	0.902739	1.09199
Timp3	111.489	100.171	115.564		1.11299	0.866801	1.03655
Rpl6	111.369	103.07	115.721		1.08052	0.890677	1.03908
Pgrmc1	110.213	97.5197	115.831		1.13016	0.841914	1.05097
Ly6d	110.158	87.4926	81.3633		1.25906	1.07533	0.738605
Rps21	110.053	102.858	114.51		1.06995	0.898245	1.0405
Dlk1	108.806	136.988	116.679		0.794274	1.17406	1.07236
Cyb5b	108.387	100.929	136.54		1.07389	0.73919	1.25975
Cox6a1	108.206	159.178	149.536		0.67978	1.06448	1.38196
Atp5l	108.152	130.128	124.496		0.83112	1.04524	1.15112
Rpl3	107.754	105.632	117.519		1.02009	0.89885	1.09062
Eif1	107.722	124.801	125.263		0.86315	0.996312	1.16284
Rpl7a	107.277	103.714	115.46		1.03435	0.898268	1.07628
Rps8	106.916	104.465	121.086		1.02346	0.862734	1.13253
Akr1a1	106.207	99.2222	118.842		1.0704	0.834909	1.11897
Rpl29	104.886	110.29	122.727		0.951002	0.898661	1.1701
Cd63	104.22	102.972	112.059		1.01212	0.918909	1.07522
Gm12070	102.579	120.305	128.387		0.852658	0.93705	1.25159
Skp1a	102.568	96.1846	116.251		1.06637	0.827387	1.1334
Cd36	102.235	180.735	191.111		0.565662	0.945707	1.86933
Sqstm1	102.234	96.7307	101.108		1.05689	0.956707	0.988986
Tspo	101.206	107.023	118.836		0.945647	0.900594	1.1742
Cdc42	100.76	89.3033	118.03		1.12829	0.756615	1.1714
Efhd1	100.251	79.5839	97.1437		1.25969	0.819239	0.969005
Gsn	99.9678	154.636	187.351		0.646472	0.825381	1.87411
Gpd1	99.3743	192.061	165.285		0.51741	1.162	1.66326
Cxcr4	99.0841	72.1674	72.0452		1.37298	1.0017	0.727112
Mat2a	96.8649	156.356	105.398		0.619515	1.48348	1.08809
Mc2r	96.5166	83.114	132.452		1.16126	0.627503	1.37232
P4hb	96.2843	95.6266	108.3		1.00688	0.882979	1.12479
Rps5	96.127	93.9643	110.995		1.02302	0.846563	1.15467
Tmem59	94.7978	83.0055	98.4423		1.14207	0.843189	1.03844
Chchd10	94.5362	109.614	111.788		0.862446	0.980552	1.18249
Alas1	94.5358	79.3306	70.4202		1.19167	1.12653	0.744905
Uba52	94.3436	106.812	119.269		0.883268	0.895555	1.2642
H2-Aa	93.5215	68.3148	114.885		1.36898	0.594636	1.22843
Arf1	93.4969	87.985	102.624		1.06265	0.857353	1.09762
Id2	92.9799	57.7597	126.117		1.60977	0.457985	1.35639
Rpl7	92.8264	94.4569	111.077		0.982738	0.850373	1.19661
Pdia3	91.3019	91.9669	109.975		0.992769	0.836253	1.20452
Cyp21a2-ps	91.1001	52.6862	86.0795		1.72911	0.612064	0.944889
Prss35	90.9051	58.3866	78.5378		1.55695	0.74342	0.863954
Cox4i1	90.6443	111.34	112.758		0.814122	0.987424	1.24396
Idh1	90.3163	64.6856	86.2565		1.39624	0.749921	0.955049
Gnas	89.7222	98.0601	99.7552		0.914972	0.983007	1.11182
Tuba1b	89.6937	114.792	140.642		0.781358	0.8162	1.56803
Cox8a	89.2102	118.844	122.471		0.75065	0.970385	1.37284
Dazap2	88.9871	75.911	96.2049		1.17226	0.789055	1.08111
Pcolce	88.98	72.9939	90.0245		1.21901	0.810823	1.01174
Ephx1	88.4707	82.186	87.7963		1.07647	0.936099	0.992377
Fasn	88.322	276.046	175.19		0.319954	1.57569	1.98354
Acaa2	87.5996	117.373	113.277		0.746335	1.03616	1.29312
Rpl13a	87.0125	84.5153	88.8684		1.02955	0.951016	1.02133
Hba-a1	86.4043	430.974	136.674		0.200486	3.1533	1.5818
Hacd3	85.5904	69.9421	83.2636		1.22373	0.840008	0.972815
Hnrnpa1	85.3246	77.3205	91.7124		1.10352	0.843076	1.07486
Gm26809	85.2264	310.537	120.799		0.274448	2.57069	1.41739
Srsf5	85.0469	59.139	71.2132		1.43808	0.83045	0.83734
Prdx1	84.784	84.9504	103.327		0.998041	0.822151	1.21871
Hspa5	84.5981	91.7489	97.5572		0.922061	0.940463	1.15318
Ifitm3	84.444	66.8476	99.5463		1.26323	0.671523	1.17884
Wbp5	84.1758	77.9006	89.6287		1.08055	0.869148	1.06478
Vdac1	82.782	79.3881	93.7016		1.04275	0.847244	1.13191
Rpl35	82.6325	79.5323	84.7657		1.03898	0.93826	1.02582
Gstp1	81.9242	94.4887	106.772		0.867026	0.884958	1.3033
Sepw1	81.8754	96.079	94.8776		0.852167	1.01266	1.1588
Canx	81.8455	78.8014	90.9177		1.03863	0.866733	1.11085
Meg3	81.772	63.4465	60.8359		1.28883	1.04291	0.74397
Ptms	80.9373	94.8854	98.0954		0.853001	0.967277	1.21199
Gpx4	80.8621	125.008	116.998		0.646855	1.06846	1.44688
Atp1a1	80.7761	80.2595	83.6419		1.00644	0.959561	1.03548
Hspa9	80.276	87.8816	92.936		0.913456	0.945614	1.15771
Bsg	80.1495	84.1822	89.9755		0.952096	0.935612	1.1226
Rps27a	79.7564	77.9309	86.5555		1.02342	0.900358	1.08525
Tmbim6	79.6472	79.9429	90.1772		0.996301	0.886509	1.13221
Cyb561	79.6031	81.4447	71.6027		0.977388	1.13745	0.899496
1500015O10Rik	79.5824	48.9058	75.3109		1.62726	0.649385	0.946326
Rpl15	79.1867	74.9639	89.5708		1.05633	0.836923	1.13113
Eef1g	78.4345	79.0818	87.6544		0.991815	0.9022	1.11755
Rpl13	78.1444	76.5213	85.7307		1.02121	0.892578	1.09708
Mt2	78.0684	141.516	90.5781		0.551658	1.56236	1.16024
Cd151	77.9846	78.4061	90.764		0.994624	0.863846	1.16387
Sepp1	77.6415	94.3276	104.345		0.823105	0.903997	1.34393
Rabac1	77.4629	79.3408	87.1603		0.976331	0.910286	1.12519
Cox5a	77.3337	117.89	109.193		0.655982	1.07965	1.41197
Rps10	76.3482	77.4672	81.1212		0.985555	0.954956	1.06252
Rps9	76.3185	76.8456	86.5919		0.993141	0.887446	1.13461
Acadl	76.1856	107.815	104.732		0.706633	1.02944	1.3747
Scarb1	76.0144	90.4391	96.9298		0.840504	0.933037	1.27515
Slc6a6	75.5325	54.366	58.0015		1.38933	0.937321	0.767901
BC029722	75.1934	67.4304	84.7977		1.11513	0.795191	1.12773
Prkar1a	74.3472	70.4233	80.8719		1.05572	0.870801	1.08776
Eif4a2	74.2868	64.8846	72.5263		1.14491	0.894635	0.976301
Ctnnb1	73.8183	60.8556	72.1397		1.21301	0.84358	0.97726
Nme2	73.4695	70.7539	80.7571		1.03838	0.876132	1.09919
Cox7a2l	73.348	71.5883	77.109		1.02458	0.928404	1.05128
Hsp90b1	73.2012	76.2174	86.1875		0.960426	0.884321	1.17741
Gstm2	72.7534	77.313	95.4098		0.941024	0.810326	1.31141
Ctss	72.743	57.1109	85.1032		1.27371	0.671078	1.16992
Rpl39	72.614	67.9717	77.5934		1.0683	0.875998	1.06857
Npm1	72.4668	65.8717	75.9442		1.10012	0.86737	1.04799
Ecm1	72.4004	74.3496	77.7295		0.973783	0.956517	1.07361
Mgp	72.3284	86.8154	110.769		0.833129	0.783752	1.53147
Gdi2	71.7851	71.5261	81.6311		1.00362	0.876211	1.13716
Rpl5	71.5107	66.9284	81.7385		1.06847	0.818811	1.14302
Gabarap	71.4549	74.1254	80.9508		0.963973	0.915685	1.13289
Dstn	71.1577	68.4326	84.8863		1.03982	0.806168	1.19293
Tecr	71.0526	85.9014	90.6721		0.827141	0.947385	1.27613
Hao2	70.6796	56.6277	85.052		1.24815	0.665801	1.20335
Gabarapl1	70.5368	71.0741	78.4956		0.99244	0.905453	1.11283
Reep5	70.501	63.0409	76.0534		1.11834	0.828903	1.07876
Rps3	70.332	70.3371	75.7073		0.999927	0.929066	1.07643
Eif4b	69.7049	62.4406	67.7154		1.11634	0.922103	0.971458
Emp3	69.5543	62.2998	79.8331		1.11644	0.780376	1.14778
Pcbp2	69.4351	71.4438	78.1391		0.971884	0.914316	1.12535
Cfd	69.3872	338.643	307.116		0.204898	1.10266	4.42612
Dbi	69.2109	128.446	120.453		0.538833	1.06636	1.74038
Ywhab	69.1602	78.0403	85.8516		0.886211	0.909014	1.24134
Gpx1	68.7785	95.3833	101.29		0.721075	0.941685	1.4727
Aco2	68.4189	122.023	99.0953		0.560705	1.23137	1.44836
Ly6e	68.4154	61.7406	82.586		1.10811	0.747592	1.20713
Thrsp	68.3907	240.889	173.043		0.28391	1.39208	2.53021
Rpl27a	68.3688	66.4528	75.2877		1.02883	0.882651	1.1012
Slc25a3	68.2398	123.312	77.749		0.553391	1.58603	1.13935
Ndufb9	68.2176	94.5428	89.3457		0.721553	1.05817	1.30972
Mdh1	68.1826	76.9608	87.8004		0.885939	0.876543	1.28772
Hmox1	67.5689	60.0614	50.8672		1.125	1.18075	0.75282
Gm10175	67.4971	67.2813	77.9319		1.00321	0.863335	1.1546
Capns1	67.3057	66.505	72.6673		1.01204	0.915198	1.07966
Rhob	67.1788	71.9344	87.1224		0.93389	0.825671	1.29687
Pcbp1	67.1336	62.872	71.014		1.06778	0.885347	1.0578
Mgst1	67.1183	84.4236	96.9611		0.795018	0.870696	1.44463
Grina	67.0447	79.1224	86.2117		0.847354	0.917769	1.28588
2010107E04Rik	66.97	80.5318	84.2058		0.831597	0.956369	1.25737
Tgoln1	66.7075	68.7016	71.7454		0.970974	0.957575	1.07552
Pfn1	66.3797	64.1968	78.3603		1.034	0.819252	1.18049
Rpl9	66.3651	66.8323	74.3852		0.993009	0.898462	1.12085
Pnpla2	66.289	142.091	127.779		0.466525	1.11201	1.9276
Gm22009	66.2417	57.8117	56.4396		1.14582	1.02431	0.852025
App	66.173	62.5868	66.8621		1.0573	0.936058	1.01041
Hsp90aa1	65.3252	131.778	86.5863		0.495722	1.52193	1.32547
Sdha	65.1043	82.6151	80.3179		0.788044	1.0286	1.23368
Rnasek	64.9745	64.4642	77.9952		1.00792	0.826515	1.2004
Cs	64.7642	99.6665	91.9006		0.649809	1.0845	1.419
Chchd2	64.6677	72.7178	75.3187		0.889297	0.965468	1.1647
Btf3	64.6494	60.2946	67.5835		1.07223	0.89215	1.04538
Rpl10a	64.4365	62.774	70.7746		1.02648	0.886957	1.09836
Ppib	64.4342	63.9253	78.6005		1.00796	0.813294	1.21986
Ghitm	64.3808	72.0826	79.0211		0.893153	0.912194	1.2274
Rpl31	64.1196	64.5947	76.3598		0.992645	0.845925	1.1909
Cd164	64.0351	62.6899	72.0869		1.02146	0.869643	1.12574
Lonp1	63.976	53.2587	64.1166		1.20123	0.830654	1.0022
Eif4g2	63.928	67.2664	73.1204		0.95037	0.91994	1.14379
Ddx17	63.7916	55.0339	59.1671		1.15913	0.930144	0.927506
Ddx3x	63.689	63.1235	65.0129		1.00896	0.970938	1.02079
Mif	63.5654	51.7108	58.2982		1.22925	0.887005	0.917137
Dab2	63.5001	45.503	66.2272		1.39551	0.687074	1.04295
Sumo2	63.412	55.2535	67.569		1.14766	0.817734	1.06556
Fxyd6	63.41	56.6943	72.1472		1.11845	0.785814	1.13779
S100a11	63.3682	85.5767	105.083		0.740484	0.814372	1.65829
Rab7	63.3169	59.3224	70.3569		1.06734	0.843164	1.11119
Vdac3	63.0591	57.5759	69.4319		1.09523	0.829243	1.10106
Ptp4a2	62.978	55.2318	69.6514		1.14025	0.792975	1.10596
Arhgdia	62.8474	67.1113	74.7087		0.936465	0.898306	1.18873
Ndufs2	62.8443	69.3577	74.8451		0.90609	0.926683	1.19096
Tmem50a	62.7456	58.789	72.3746		1.0673	0.812288	1.15346
Eif3k	62.5925	60.6534	74.4785		1.03197	0.814375	1.18989
Dhcr7	62.5718	46.3034	56.4235		1.35134	0.82064	0.90174
Taldo1	62.5534	81.2302	81.9943		0.770076	0.990681	1.31079
Resp18	62.5288	64.9078	63.4461		0.963348	1.02304	1.01467
Rnf181	62.3728	44.9641	63.8155		1.38717	0.704595	1.02313
Rpl11	62.3642	57.754	66.5488		1.07982	0.867844	1.0671
Soat1	62.2726	45.9046	59.2073		1.35657	0.77532	0.950776
Rps18	62.2708	58.3314	63.8206		1.06753	0.91399	1.02489
St3gal5	61.7335	43.6071	45.1681		1.41568	0.96544	0.731663
Elovl5	61.7076	70.846	77.3394		0.87101	0.91604	1.25332
Cnbp	61.6885	60.6534	65.6201		1.01707	0.924311	1.06373
Txn1	61.6027	59.2265	74.3344		1.04012	0.796758	1.20667
Aebp1	61.1696	55.9761	58.3885		1.09278	0.958684	0.954535
Rpl27	61.0606	59.1399	63.584		1.03248	0.930107	1.04133
Acsbg1	61.0117	46.4234	50.4628		1.31424	0.919953	0.8271
Arl6ip1	60.9524	53.9901	63.69		1.12896	0.847701	1.04491
Ccnd2	60.9135	51.7626	53.5504		1.17679	0.966615	0.879122
Itgb1	60.8693	56.8247	68.2302		1.07118	0.832838	1.12093
Ybx1	60.8155	67.8196	71.7016		0.896725	0.945859	1.179
Tpi1	60.2964	63.5471	68.3906		0.948846	0.929179	1.13424
Bgn	59.9938	69.6465	81.3872		0.861404	0.855743	1.35659
Bcap31	59.8798	70.0866	78.293		0.854369	0.895183	1.3075
H2-Ab1	59.7514	43.0066	66.3858		1.38935	0.647828	1.11103
Hnrnpa3	59.6295	56.5682	65.2685		1.05412	0.8667	1.09457
Aldh2	59.2681	62.6758	72.5986		0.94563	0.86332	1.22492
Nr1d1	58.6475	43.6646	51.4434		1.34314	0.848789	0.877163
Adipoq	58.4849	153.241	150.721		0.381653	1.01672	2.57709
Slc25a5	58.4831	71.448	77.905		0.818541	0.917117	1.33209
Rps28	58.4505	61.5683	67.8649		0.94936	0.907219	1.16107
Serping1	57.8734	62.5544	81.5275		0.925169	0.76728	1.40872
Eif3e	57.8728	53.4466	60.2847		1.08282	0.88657	1.04168
Ctsl	57.7245	64.4928	69.0103		0.895053	0.934539	1.19551
Laptm4b	57.6046	51.9927	65.9511		1.10794	0.788352	1.14489
Ucp1	57.4727	84.2976	69.9674		0.681783	1.20481	1.2174
Ndn	57.2994	59.1183	67.2964		0.969233	0.878476	1.17447
Peg10	56.9369	53.5065	61.8615		1.06411	0.86494	1.08649
Tmem205	56.9289	52.6944	63.0141		1.08036	0.836232	1.10689
Saraf	56.9061	57.5404	66.5799		0.988976	0.864231	1.17
Uqcr10	56.8107	68.0818	67.7275		0.834448	1.00523	1.19216
Psmb1	56.778	54.7136	64.1385		1.03773	0.853054	1.12964
Dgat2	56.4396	138.945	114.43		0.406201	1.21424	2.02748
Ifi27l2a	56.3614	145.932	185.285		0.386217	0.787608	3.28744
Ptrf	56.2647	67.0523	73.5385		0.839117	0.911799	1.30701
Tceb2	56.2016	57.9411	67.197		0.969978	0.862257	1.19564
Igfbp5	56.0247	51.9561	64.7868		1.07831	0.801955	1.1564
Tmed10	55.978	51.9341	65.527		1.07787	0.79256	1.17058
Srsf2	55.9642	47.3992	52.3012		1.1807	0.906274	0.934547
Psma2	55.5314	52.8182	64.346		1.05137	0.820847	1.15873
Chp1	55.5298	72.368	68.8873		0.767325	1.05053	1.24055
Gpx3	55.4784	119.671	93.0592		0.463591	1.28597	1.6774
Eif3h	55.4224	56.4836	60.635		0.981212	0.931535	1.09405
Hspb1	55.1441	136.186	77.9223		0.404918	1.74772	1.41307
Hnrnpa2b1	55.1206	53.6297	53.601		1.0278	1.00054	0.972431
Eid1	54.9418	45.5304	60.4923		1.20671	0.752664	1.10103
Calm1	54.9063	59.9074	63.3821		0.916519	0.945179	1.15437
Cct2	54.839	56.1224	61.5893		0.977132	0.911236	1.12309
Psmb5	54.7701	53.9491	67.0085		1.01522	0.805108	1.22345
Eef1b2	54.6771	54.2677	62.9623		1.00754	0.861908	1.15153
Eif4a1	54.2606	59.9363	60.7726		0.905304	0.986239	1.12001
Vcp	54.1553	52.8207	62.6139		1.02527	0.843594	1.15619
Uqcrb	54.0624	68.5865	72.7221		0.788237	0.943131	1.34515
Cfh	53.9683	52.2982	69.4895		1.03193	0.752606	1.2876
Ndufc2	53.9556	57.4215	57.3894		0.939641	1.00056	1.06364
Tesc	53.9312	40.0104	50.1722		1.34793	0.797462	0.9303
BC005537	53.9282	53.8638	57.4297		1.0012	0.937908	1.06493
Tsc22d1	53.917	37.3817	48.3194		1.44234	0.773638	0.896181
Lpl	53.8887	116.975	107.141		0.460686	1.09179	1.98819
H3f3a	53.8851	48.9852	57.8559		1.10003	0.846676	1.07369
Atp5g3	53.8612	55.6836	65.862		0.967272	0.845459	1.22281
Uqcrfs1	53.8051	68.3674	68.6194		0.786999	0.996328	1.27533
Tm9sf2	53.7987	49.3067	59.2801		1.0911	0.831758	1.10189
Brk1	53.7645	48.4851	55.9251		1.10889	0.866965	1.04019
Map1lc3a	53.6922	58.7147	68.8634		0.914459	0.852626	1.28256
Ssr3	53.671	49.5821	60.8155		1.08247	0.815287	1.13312
Uqcr11	53.6663	62.5167	65.0812		0.858431	0.960595	1.2127
Zfp36l1	53.3417	54.1408	59.398		0.98524	0.911492	1.11354
H3f3b	53.3337	56.6243	61.8369		0.941887	0.915704	1.15943
Usmg5	53.325	66.468	67.7806		0.802266	0.980635	1.27108
Dld	53.2329	65.8767	69.7662		0.808069	0.94425	1.31058
Ppp1ca	53.2116	56.5795	63.9821		0.940475	0.884302	1.20241
Tuba1a	52.5931	58.7035	71.9556		0.895911	0.815829	1.36816
Hnrnpk	52.5721	47.6769	56.2108		1.10267	0.84818	1.06921
Prdx2	52.545	51.4666	58.2827		1.02095	0.883051	1.1092
Clu	52.5177	48.8521	57.7012		1.07503	0.846639	1.0987
Atp6v0c	52.363	56.4297	63.7004		0.927933	0.885861	1.21652
Cox7c	52.2098	60.4678	62.3094		0.863431	0.970444	1.19344
Srrm2	51.8169	42.8521	42.4221		1.2092	1.01014	0.818692
Pck1	51.7906	117.203	91.0434		0.441888	1.28733	1.75791
Ywhag	51.6904	64.5876	61.1696		0.800315	1.05588	1.18338
Uqcrc2	51.6089	70.0428	68.8903		0.736819	1.01673	1.33485
Cox7a2	51.4968	69.1486	65.3132		0.744727	1.05872	1.2683
Serinc1	51.4913	49.8199	54.5145		1.03355	0.913883	1.05871
Pgk1	51.4888	66.5782	71.2681		0.773358	0.934194	1.38415
Peg13	51.4629	46.1057	47.7601		1.11619	0.96536	0.928049
Npr1	50.8555	44.6988	57.0285		1.13774	0.783798	1.12138
Nedd4	50.7799	53.2588	60.5036		0.953456	0.880258	1.19149
F2r	50.7276	44.8028	42.4769		1.13224	1.05476	0.837353
Higd2a	50.6873	48.9755	58.2742		1.03495	0.840432	1.14968
Timp2	50.5566	53.1433	57.3814		0.951326	0.926142	1.13499
Cat	50.5557	74.582	79.864		0.677854	0.933863	1.57972
Ptp4a1	50.5207	81.1057	58.3696		0.6229	1.38952	1.15536
Jun	50.4908	53.7115	39.0407		0.940037	1.37578	0.773224
Atp5c1	50.2036	57.8044	63.519		0.868508	0.910033	1.26523
Hspe1	49.9859	62.2388	59.2119		0.803131	1.05112	1.18457
Tmem176a	49.8529	43.2096	51.6997		1.15375	0.83578	1.03704
Gm13370	49.8456	47.9245	58.5507		1.04009	0.818513	1.17464
Odc1	49.8109	69.1088	48.5911		0.720761	1.42225	0.975511
Rplp2	49.751	53.5533	58.2426		0.929	0.919487	1.17068
Rgs2	49.7005	73.1057	41.8075		0.679844	1.74863	0.841189
Cdo1	49.6905	135.854	110.982		0.365764	1.22411	2.23347
Tbx3	49.4643	33.3512	39.6603		1.48313	0.840922	0.801796
Cyp11b2	49.4071	19.5132	36.7503		2.53198	0.530967	0.743826
Uqcrh	49.3865	60.955	62.2093		0.810212	0.979837	1.25964
Gm10240	49.2726	47.7332	57.2479		1.03225	0.833798	1.16186
Ctsf	49.2616	38.4546	50.5329		1.28103	0.760981	1.02581
Pdhb	48.7251	80.9243	73.3725		0.602107	1.10292	1.50585
Rab2a	48.6038	42.967	54.2521		1.13119	0.791988	1.11621
Mcl1	48.4911	53.4413	46.8165		0.907371	1.14151	0.965466
Hnrnph1	48.4479	43.4085	45.8643		1.11609	0.946455	0.946673
Vegfa	48.3042	51.4134	40.3623		0.939525	1.2738	0.835586
Egr1	47.9637	143.547	31.3812		0.334132	4.5743	0.65427
Klhdc8a	47.9242	33.304	49.1469		1.43899	0.677642	1.02551
Ndufb11	47.8976	57.3892	56.1833		0.83461	1.02146	1.17299
Pfdn5	47.7389	45.7721	50.4874		1.04297	0.906604	1.05757
Prkar2b	47.7176	58.5038	62.026		0.815632	0.943214	1.29986
Rnh1	47.7015	42.2033	54.0972		1.13028	0.780138	1.13408
Prnp	47.5823	52.4057	56.4796		0.90796	0.92787	1.18699
Cox8b	47.5551	88.6924	70.4668		0.53618	1.25864	1.48179
Atf4	47.4354	53.5639	49.6986		0.885585	1.07777	1.04771
Atp1b3	47.3976	48.1141	57.9445		0.985108	0.830348	1.22252
Ndufa6	47.2723	56.4728	55.8768		0.837081	1.01067	1.18202
Epas1	47.0201	52.8306	57.3283		0.890016	0.921545	1.21923
Dbp	47.0143	29.6926	32.4707		1.58337	0.914443	0.690656
Ywhaq	46.9328	44.1314	53.5809		1.06348	0.823641	1.14165
Rab10	46.7708	40.5101	48.7928		1.15455	0.830247	1.04323
Tmed2	46.5534	47.9465	51.7799		0.970945	0.925967	1.11227
Dynll2	46.5469	43.0761	46.3755		1.08057	0.928855	0.996318
Calm3	46.4384	45.4171	51.819		1.02249	0.876457	1.11587
Tbca	46.43	39.5106	44.4581		1.17513	0.888715	0.95753
Gnb2l1	46.4259	45.2881	53.7337		1.02512	0.842825	1.15741
Cyc1	46.4191	63.4127	61.3501		0.732016	1.03362	1.32166
Dynlrb1	46.3808	38.4522	50.4978		1.20619	0.761463	1.08877
Rpl30	46.3109	45.1082	50.0112		1.02666	0.901962	1.0799
Ogdh	46.2576	61.7107	56.9709		0.749588	1.0832	1.2316
Hoxb9	46.1059	49.563	42.1957		0.930248	1.1746	0.915191
Acadm	45.8814	60.4478	59.081		0.759025	1.02313	1.28769
Cd9	45.8293	48.791	54.0664		0.939298	0.902427	1.17973
Sar1a	45.8085	45.3748	51.6024		1.00956	0.879316	1.12648
Oaz1	45.7221	47.5063	50.5189		0.962443	0.940367	1.10491
Rpl35a	45.7088	41.7096	47.7546		1.09588	0.873415	1.04476
Rpl22	45.6053	40.0868	47.1943		1.13766	0.849399	1.03484
Maged1	45.4827	52.5345	52.0186		0.865768	1.00992	1.1437
Sod3	45.3757	47.9516	59.3687		0.946281	0.807692	1.30838
Hprt	45.3155	40.0537	48.3193		1.13137	0.828938	1.06629
Pink1	45.2329	43.0154	47.0354		1.05155	0.914532	1.03985
Atp5h	45.1879	52.7446	54.2592		0.85673	0.972086	1.20075
Tspan3	45.1833	48.4185	53.0417		0.933183	0.912838	1.17392
Btg2	45.1315	158.012	38.6637		0.285621	4.08683	0.85669
Sdhd	45.0506	60.2779	65.3027		0.747382	0.923054	1.44954
Acsl4	44.9982	31.1376	47.5652		1.44514	0.65463	1.05705
Etfb	44.9822	70.9272	63.0999		0.634202	1.12405	1.40277
Ndufa4	44.9527	60.0959	59.3689		0.748016	1.01225	1.3207
Eno1	44.9381	75.8939	72.6127		0.592117	1.04519	1.61584
Ccni	44.802	55.2565	57.3086		0.810801	0.964192	1.27915
Atp6ap1	44.7892	44.9085	49.9886		0.997343	0.898375	1.11609
C1qb	44.5528	37.6913	55.9786		1.18204	0.673316	1.25646
Gal	44.4429	61.6389	49.5999		0.72102	1.24272	1.11604
Nedd8	44.3942	42.3542	51.2255		1.04817	0.826819	1.15388
Nr5a1	44.3503	37.9878	41.8806		1.16749	0.90705	0.944314
Eif5a	44.2985	49.1672	53.259		0.900977	0.923172	1.20228
Ech1	43.978	57.7632	57.8342		0.76135	0.998772	1.31507
Pabpc1	43.9555	50.7789	50.2029		0.865625	1.01147	1.14213
Alg2	43.7032	36.3165	43.8603		1.2034	0.828004	1.00359
Slc48a1	43.6548	41.3325	47.1799		1.05619	0.876062	1.08075
Rmdn2	43.6192	31.2625	55.2154		1.39526	0.566192	1.26585
Phyh	43.4754	50.5218	52.3985		0.860528	0.964184	1.20524
Ndrg2	43.4195	41.4806	46.1004		1.04674	0.899788	1.06174
Rab1b	43.3847	46.3206	51.1602		0.936618	0.905403	1.17922
Rpl36a	43.3451	41.9291	47.3539		1.03377	0.885441	1.09249
Dlst	43.2425	55.9347	55.6873		0.773089	1.00444	1.28779
Acadvl	43.2128	61.6323	56.595		0.701139	1.08901	1.30968
Rac1	43.0174	39.8619	48.8639		1.07916	0.815774	1.13591
Gnb1	42.929	42.504	47.8375		1.01	0.888508	1.11434
Surf4	42.8051	41.731	49.3349		1.02574	0.845872	1.15255
Gm2a	42.6891	40.7508	49.4987		1.04756	0.82327	1.15952
Atp6v1g1	42.5541	37.0069	44.3576		1.1499	0.834285	1.04238
Nudt4	42.4492	38.3993	40.7699		1.10547	0.941854	0.96044
Pdha1	42.413	77.6865	67.3768		0.545951	1.15302	1.58859
Ptges3	42.3986	53.1263	52.5837		0.798072	1.01032	1.24022
Cav1	42.3257	80.9373	87.6382		0.522944	0.923539	2.07057
Sh3bgrl3	42.3237	38.3944	46.745		1.10234	0.821358	1.10446
Cidec	42.1883	110.118	110.79		0.383119	0.993934	2.62608
Kdelr1	42.0107	44.7462	51.6408		0.938866	0.866489	1.22923
Cnih1	41.8983	40.5617	47.8237		1.03295	0.848151	1.14142
Adora1	41.8658	35.8247	40.9268		1.16863	0.875336	0.977571
Ddb1	41.851	41.4618	46.3856		1.00939	0.893851	1.10835
Got2	41.6862	37.5605	45.2515		1.10984	0.830039	1.08553
Agtr1a	41.6718	30.5663	44.9214		1.36332	0.68044	1.07798
Nnat	41.6535	38.7442	50.7736		1.07509	0.763078	1.21895
Cfl2	41.525	25.6185	31.6464		1.6209	0.809523	0.762105
Scp2	41.456	60.2043	60.2578		0.688589	0.999112	1.45354
Chmp5	41.4485	36.301	43.4491		1.1418	0.835483	1.04827
Polr2m	41.4283	43.0022	47.219		0.9634	0.910697	1.13978
Cd59a	41.1968	25.9893	32.4492		1.58514	0.800923	0.787663
Arf4	41.1053	45.1867	49.152		0.909677	0.919326	1.19576
Uba1	41.0791	39.379	45.8149		1.04317	0.859524	1.11528
Srp14	41.0249	36.9072	43.258		1.11157	0.853188	1.05443
Serp1	40.9216	36.9559	44.4058		1.10731	0.832231	1.08514
Cstb	40.6995	39.5942	47.2965		1.02792	0.837149	1.16209
Mfge8	40.5675	44.1657	48.124		0.91853	0.917748	1.18627
Eif5	40.5487	37.2753	45.1802		1.08782	0.825036	1.11422
Copz1	40.4981	42.3346	48.9151		0.956619	0.865471	1.20784
Anxa2	40.4336	38.9117	45.3274		1.03911	0.858459	1.12103
Cxx1c	40.3316	36.1654	42.2224		1.1152	0.856545	1.04688
Uchl1	40.2893	40.1896	39.9259		1.00248	1.0066	0.99098
Tmem14c	40.2886	45.9125	48.4789		0.877508	0.947062	1.20329
Slc25a1	40.214	86.6143	72.3916		0.464288	1.19647	1.80016
Gpi1	40.2121	51.7916	50.5839		0.776421	1.02388	1.25793
Nfe2l1	40.0767	41.8536	43.3231		0.957545	0.96608	1.081
Myl12b	40.0676	36.7555	46.2111		1.09011	0.795382	1.15333
Ppap2a	39.9223	32.3171	45.5879		1.23533	0.708896	1.14192
Hadhb	39.8621	61.317	57.3561		0.650099	1.06906	1.43886
Ogn	39.8549	48.7028	65.797		0.818329	0.740198	1.65091
Ndufa2	39.7661	46.8364	48.8476		0.849043	0.958827	1.22837
Tcn2	39.7575	40.3446	43.2163		0.985448	0.933551	1.087
Ndufa1	39.7355	53.0877	49.3588		0.748488	1.07555	1.24218
Atp6v0e2	39.716	32.0007	36.873		1.2411	0.867863	0.928417
Oat	39.6945	36.8077	47.858		1.07843	0.769102	1.20566
Ndufb3	39.6284	46.7307	48.4618		0.848016	0.964279	1.22291
Sdc3	39.4935	33.9929	40.8801		1.16182	0.831527	1.03511
Tnfrsf1a	39.4928	40.3906	48.0126		0.977772	0.84125	1.21573
C1qa	39.4819	31.8803	44.8886		1.23844	0.710209	1.13694
Prkaca	39.4749	45.1384	49.5948		0.87453	0.910144	1.25636
Ctnna1	39.3881	38.2738	44.4692		1.02911	0.860681	1.129
Rnf187	39.3703	39.0168	42.3438		1.00906	0.921429	1.07553
Tkt	39.214	82.3367	66.5192		0.476264	1.23779	1.69631
Npc2	39.199	54.0054	53.5799		0.725835	1.00794	1.36687
Selt	39.1684	35.7934	42.2925		1.09429	0.84633	1.07976
Cyp2e1	39.0657	156.861	173.291		0.249047	0.905188	4.43589
Acsf2	39.0294	35.4639	43.0159		1.10054	0.824437	1.10214
Rab18	38.9806	34.4137	41.8727		1.13271	0.821865	1.07419
Ctsz	38.8912	39.3703	44.6914		0.987831	0.880937	1.14914
Vat1	38.8344	38.9014	40.2171		0.998278	0.967285	1.03561
Ssb	38.731	33.4428	41.246		1.15813	0.810813	1.06494
Vapa	38.6939	37.5736	44.469		1.02982	0.844939	1.14925
Etfa	38.6819	50.4359	51.279		0.766952	0.983559	1.32566
Hist1h2bc	38.669	47.6677	47.4726		0.81122	1.00411	1.22767
Rpl12	38.6573	39.5199	43.1448		0.978173	0.915983	1.11608
Mcfd2	38.6056	30.8281	41.8554		1.25229	0.736538	1.08418
Psma6	38.5576	40.6765	46.592		0.947908	0.873036	1.20837
Rgcc	38.4473	42.8099	41.3558		0.898094	1.03516	1.07565
Snx3	38.3826	40.4848	45.0813		0.948074	0.89804	1.17452
9530068E07Rik	38.2756	34.6857	41.4392		1.1035	0.837026	1.08265
Hnrnpf	38.2407	36.3311	40.8735		1.05256	0.888867	1.06885
Tmed9	38.105	31.7091	38.1647		1.20171	0.830849	1.00157
Slc25a39	38.0667	41.312	46.1641		0.921444	0.894895	1.21272
Bag3	38.0506	59.1476	40.2754		0.643316	1.46858	1.05847
Rpl21	38.0466	37.0521	44.6786		1.02684	0.829303	1.17431
Iscu	38.0338	32.2987	40.9639		1.17756	0.788467	1.07704
Slc25a4	38.029	38.6276	40.4203		0.984503	0.955649	1.06288
Ppap2b	37.9242	32.4822	41.1831		1.16754	0.788726	1.08593
Dctn2	37.8949	35.3798	42.8483		1.07109	0.825699	1.13071
Tgfbr3	37.8866	28.6474	35.593		1.32251	0.804861	0.939461
Hadh	37.8431	43.4564	45.4016		0.870829	0.957156	1.19973
Trf	37.8415	73.2212	71.7372		0.516811	1.02069	1.89573
Tpm4	37.8223	56.0242	48.0206		0.675106	1.16667	1.26964
Hsbp1	37.8181	38.7073	45.1207		0.977028	0.857861	1.1931
Cpq	37.6814	35.9724	42.1908		1.04751	0.852612	1.11967
Ly6a	37.6792	25.4635	40.6465		1.47973	0.626462	1.07875
Tob1	37.6254	46.1414	36.8605		0.815437	1.25178	0.979671
Tspan31	37.5881	38.7649	44.841		0.969643	0.864497	1.19296
Cnn3	37.5523	38.746	39.8068		0.969192	0.973351	1.06004
Aldh6a1	37.5221	49.3748	49.51		0.759944	0.997269	1.31949
Mtpn	37.3399	33.7834	40.3039		1.10527	0.838217	1.07938
Ubxn1	37.2348	35.8235	40.5685		1.0394	0.883037	1.08953
Impact	37.2288	40.553	34.4568		0.918028	1.17692	0.925542
Ogt	37.224	27.4341	35.1581		1.35685	0.780307	0.944501
Atp5d	37.1764	60.2445	48.5214		0.617092	1.24161	1.30517
Itgb5	37.1722	34.079	41.226		1.09077	0.826639	1.10905
Srsf6	37.1613	30.8553	36.8965		1.20437	0.836266	0.992874
Gm26905	37.0056	36.2785	29.2757		1.02004	1.2392	0.791115
Hmgb3	36.9377	28.5113	38.3578		1.29555	0.743299	1.03845
Cpt1a	36.9025	30.0893	36.9344		1.22643	0.814669	1.00086
Morf4l2	36.8751	40.3629	41.7668		0.913589	0.966387	1.13266
Hnrnpab	36.8164	34.8076	38.2201		1.05771	0.910715	1.03813
Dynlt3	36.7805	31.564	40.2868		1.16527	0.783482	1.09533
Chmp2a	36.716	36.4388	41.2535		1.00761	0.88329	1.12358
Gnb2	36.6375	36.8828	43.1881		0.993349	0.854004	1.17879
Eif3f	36.5611	37.0055	39.687		0.987991	0.932434	1.0855
Tuba1c	36.449	29.9716	41.0819		1.21612	0.729557	1.12711
Fam120a	36.3959	32.2969	35.6423		1.12692	0.90614	0.979294
Tcf25	36.3481	36.0309	38.3474		1.0088	0.939592	1.055
Tram1	36.2747	33.397	42.2774		1.08617	0.789949	1.16548
Slc38a2	36.2479	41.1641	37.8674		0.880571	1.08706	1.04468
Ddost	36.1258	34.8404	41.6191		1.03689	0.837125	1.15206
Hexa	36.0601	35.4511	40.2053		1.01718	0.881752	1.11495
Csrp1	36.0539	50.6687	51.033		0.711562	0.992861	1.41546
D10Jhu81e	35.951	37.1978	41.4783		0.966482	0.896801	1.15375
Gadd45b	35.8686	76.948	26.5102		0.466141	2.90258	0.739092
Vamp2	35.8652	32.3218	34.8598		1.10963	0.927194	0.971967
Arf3	35.7335	35.5284	38.9132		1.00577	0.913017	1.08898
Hint1	35.7289	33.8416	37.6708		1.05577	0.898351	1.05435
Mbnl2	35.7024	32.1507	39.7734		1.11047	0.808347	1.11403
Tmem123	35.6948	31.8146	35.6083		1.12196	0.89346	0.997577
Tacc1	35.6729	30.4144	31.7517		1.1729	0.957883	0.890079
Gns	35.629	35.4518	38.8242		1.005	0.913137	1.08968
Rab5b	35.6241	35.6334	40.1067		0.999739	0.888465	1.12583
Psmb4	35.6233	35.942	40.7566		0.991133	0.881869	1.1441
Sec62	35.596	35.4177	36.2688		1.00503	0.976534	1.0189
Ran	35.5678	34.773	41.821		1.02286	0.831472	1.17581
Hexb	35.5345	32.5621	38.0183		1.09128	0.856485	1.0699
Atox1	35.497	41.5283	48.2778		0.854767	0.860195	1.36005
Amfr	35.4872	33.2547	38.8209		1.06713	0.856618	1.09394
Ddx6	35.3658	33.0874	34.6998		1.06886	0.953533	0.981168
Idh3g	35.1767	43.9362	46.4019		0.800631	0.946862	1.31911
Rbbp7	35.1589	35.0905	40.6583		1.00195	0.863059	1.15642
Cidea	35.1468	86.2128	59.5411		0.407675	1.44795	1.69407
C1ra	35.1362	33.5809	34.1432		1.04632	0.983531	0.971739
2007-09-01	35.1318	33.196	40.2112		1.05831	0.825541	1.14458
Bag1	35.1296	44.0853	46.1199		0.796855	0.955885	1.31285
Kdelr2	35.1252	36.6486	43.773		0.958432	0.837242	1.2462
Efemp1	35.1043	43.886	49.0227		0.799897	0.895218	1.39649
Eif3l	35.0752	39.3538	43.9817		0.891279	0.894777	1.25393
St13	35.0308	41.408	43.83		0.845991	0.944741	1.25118
Rap1b	34.9865	34.2845	39.453		1.02048	0.868996	1.12766
Psmc1	34.9812	35.6928	39.7958		0.980063	0.896899	1.13763
Plvap	34.9148	27.9781	31.6398		1.24793	0.884269	0.9062
Plin2	34.8579	49.341	48.6005		0.706469	1.01524	1.39425
Comt	34.7809	47.9552	49.4936		0.725279	0.968917	1.42301
Anp32b	34.7663	32.2003	37.5029		1.07969	0.858608	1.07871
Cox7b	34.7165	49.777	48.7375		0.697441	1.02133	1.40387
Dnaja2	34.582	29.8518	34.9819		1.15846	0.85335	1.01156
Tubb5	34.4753	40.069	46.2932		0.860398	0.865548	1.34279
Mettl7a1	34.3999	42.9645	45.0541		0.800659	0.95362	1.30972
Stx7	34.3505	26.0766	36.2653		1.31729	0.719051	1.05574
Gas6	34.2287	49.1967	51.3941		0.695752	0.957244	1.50149
Psenen	34.2194	35.3851	41.8493		0.967057	0.845536	1.22297
Rpl36al	34.198	31.3716	40.1463		1.09009	0.781432	1.17394
Rpl34	34.0745	33.4319	36.6799		1.01922	0.91145	1.07646
Sh3bgrl	34.0401	35.87	43.5227		0.948985	0.824168	1.27857
Aqp1	33.9312	44.7454	42.2696		0.758317	1.05857	1.24574
Tgfbi	33.9247	30.2049	34.2375		1.12315	0.882217	1.00922
Trp53inp2	33.8903	41.9786	40.5448		0.807323	1.03536	1.19635
Gpc3	33.7556	34.1335	45.602		0.988929	0.748509	1.35095
Cd47	33.6994	30.7999	37.6552		1.09414	0.817945	1.11738
Rpn2	33.697	34.4779	41.1117		0.977351	0.83864	1.22004
Tmem147	33.6643	32.8097	39.6031		1.02605	0.828463	1.17641
Ak3	33.6147	36.7534	42.1196		0.914601	0.872596	1.25301
Dnajc15	33.5646	36.888	42.2927		0.909906	0.872207	1.26004
Mlec	33.5143	33.9031	38.3749		0.988532	0.883471	1.14503
Gm28382	33.4869	14.6693	22.2963		2.28279	0.657925	0.665822
Ganab	33.4507	32.2676	36.9989		1.03667	0.872123	1.10607
D8Ertd738e	33.4018	39.5706	39.6788		0.844106	0.997273	1.18792
Prelid1	33.3885	34.3526	38.9676		0.971935	0.881568	1.1671
Hsd17b12	33.2738	45.6963	49.6295		0.728151	0.920749	1.49155
Bnip3	33.2341	34.5172	36.9948		0.962827	0.933028	1.11316
Txn2	33.2289	29.4497	39.1108		1.12833	0.752981	1.17701
Ppp2r1a	33.1402	32.5294	40.0815		1.01878	0.811581	1.20945
Gcsh	33.0304	28.6619	36.5034		1.15241	0.785184	1.10515
1110004F10Rik	33.013	27.9908	32.7934		1.17942	0.85355	0.993348
G6pdx	32.9719	40.4865	43.1493		0.814392	0.938289	1.30867
Arpc2	32.9533	32.2623	38.2704		1.02142	0.843009	1.16135
Nucks1	32.8789	27.5034	33.9522		1.19545	0.810062	1.03264
Sgpp1	32.8387	23.3626	33.4975		1.40561	0.697443	1.02006
Eif3c	32.8362	31.0493	38.142		1.05755	0.814045	1.16158
Rhoa	32.8261	33.1102	39.8729		0.99142	0.830394	1.21467
Tapbp	32.814	32.0146	36.8888		1.02497	0.867868	1.12418
Plin1	32.6934	74.7495	73.9687		0.437373	1.01056	2.2625
Acox1	32.6529	48.2066	43.396		0.677353	1.11085	1.32901
Spcs1	32.6498	28.9422	36.6308		1.1281	0.790106	1.12193
Zfp36	32.6493	73.2959	21.9964		0.445445	3.33218	0.673717
Pnrc2	32.5367	24.5176	38.2748		1.32708	0.640568	1.17636
Ik	32.5304	31.837	36.8153		1.02178	0.864776	1.13172
Mpeg1	32.4127	21.5549	30.0735		1.50373	0.716741	0.927831
Ldha	32.382	59.9795	55.4751		0.539884	1.0812	1.71315
Ube2d2a	32.3792	30.3449	36.9773		1.06704	0.820636	1.14201
Bckdha	32.3562	40.1679	40.9347		0.805524	0.981268	1.26513
Fcgrt	32.3255	34.3932	36.7267		0.939881	0.936463	1.13615
Gapdh	32.2738	37.4958	37.4532		0.860731	1.00114	1.16048
Paics	32.2736	29.1728	37.1785		1.10629	0.784669	1.15198
Sptssa	32.2553	25.72	31.1844		1.25409	0.824771	0.966799
Tmx2	32.248	28.4656	35.0333		1.13288	0.81253	1.08637
Gprc5b	32.1449	27.8035	34.0721		1.15615	0.81602	1.05995
Rnf11	32.1085	32.0779	37.7442		1.00095	0.849876	1.17552
Pld3	32.0478	33.811	36.4163		0.947851	0.928458	1.13631
Eef1a2	32.0382	37.7401	33.4286		0.848917	1.12898	1.0434
Pttg1ip	32.0272	32.8429	38.3367		0.975164	0.856696	1.197
Ube2b	32.0198	34.4305	33.5836		0.929984	1.02522	1.04884
Dynlt1b	31.9889	27.1732	39.0476		1.17722	0.695899	1.22066
Snrnp70	31.9879	29.0735	29.9811		1.10024	0.969728	0.937264
Spop	31.9852	27.2219	32.4533		1.17498	0.838802	1.01463
Hp	31.9181	70.4677	58.4864		0.452947	1.20486	1.83239
Pde2a	31.8951	29.105	36.8203		1.09586	0.790461	1.15442
Gdi1	31.7577	29.3349	30.5474		1.08259	0.960308	0.96189
Cers2	31.7541	29.3427	34.5307		1.08218	0.849757	1.08744
Cxx1b	31.7125	29.6796	32.3285		1.06849	0.918063	1.01942
Gnai3	31.6712	25.8463	32.8964		1.22537	0.785688	1.03868
Cobll1	31.65	21.7903	28.2952		1.45248	0.770106	0.894003
Hist1h1c	31.6173	31.0135	36.0373		1.01947	0.860594	1.1398
Rnaset2a	31.6169	27.3391	32.3196		1.15647	0.845898	1.02223
4833439L19Rik	31.5542	29.1665	33.7374		1.08186	0.864515	1.06919
Trank1	31.5459	22.2359	18.5892		1.41869	1.19617	0.589275
Cxx1a	31.5253	29.3246	36.067		1.07505	0.813059	1.14407
Rab1	31.4945	30.4136	36.5226		1.03554	0.832734	1.15965
Tufm	31.4819	32.8316	38.9955		0.95889	0.841933	1.23866
Golph3	31.4747	31.4662	35.5625		1.00027	0.884814	1.12988
Cmbl	31.4311	28.4943	33.5661		1.10307	0.848901	1.06793
Eif3g	31.4286	29.9089	34.8867		1.05081	0.857315	1.11003
Lgals3bp	31.4202	29.962	38.2256		1.04867	0.78382	1.21659
Gnai2	31.4083	31.8281	35.9743		0.98681	0.884745	1.14538
Samm50	31.2606	36.2996	36.9081		0.861183	0.983513	1.18066
Nap1l5	31.2221	37.6926	30.7612		0.828335	1.22533	0.985238
Wdr6	31.2119	32.1926	30.6615		0.969536	1.04994	0.982366
Psmc5	31.193	29.7592	32.0884		1.04818	0.927413	1.02871
Nceh1	31.1887	23.6856	33.3889		1.31678	0.709385	1.07054
Col6a1	30.9864	25.4393	30.6054		1.21805	0.831203	0.987704
Tst	30.9689	26.5315	34.6172		1.16725	0.766425	1.11781
Cox5b	30.9406	39.2266	40.0402		0.788766	0.97968	1.2941
Snrpd2	30.904	29.4243	32.1675		1.05029	0.914721	1.04088
Wbp2	30.8184	31.4977	34.601		0.978433	0.910312	1.12274
Tmem86a	30.807	19.5464	26.9949		1.5761	0.724078	0.876259
Scpep1	30.7283	28.5132	34.7739		1.07769	0.81996	1.13166
Idh3a	30.6846	46.9912	43.6602		0.652986	1.07629	1.42287
Iqgap2	30.6462	21.8775	25.3814		1.40081	0.86195	0.828207
Sumo1	30.5965	26.5446	30.7335		1.15264	0.863702	1.00448
Idh3b	30.526	40.8885	38.4076		0.746567	1.06459	1.25819
Rps27	30.3773	27.5795	31.9423		1.10144	0.863416	1.05152
Atp5e	30.3539	32.1657	33.4235		0.943673	0.962368	1.10113
Apoa1bp	30.3524	28.2215	31.4381		1.07551	0.897685	1.03577
Cct5	30.3412	33.345	37.8939		0.909918	0.879957	1.24893
Eif2s3x	30.3081	29.731	32.7532		1.01941	0.907728	1.08067
Mrpl10	30.2801	26.6921	31.5382		1.13442	0.846342	1.04155
Ndufa3	30.2756	36.8489	37.2386		0.821615	0.989535	1.22999
Cebpb	30.1622	49.4773	33.163		0.609617	1.49194	1.09949
Slc25a30	30.1445	20.2306	19.402		1.49004	1.04271	0.643633
Sf3b2	30.1302	28.1311	31.3087		1.07106	0.898507	1.03911
Grhpr	30.0505	25.9853	36.1552		1.15644	0.718715	1.20315
Gmfb	30.0409	24.0845	29.9991		1.24731	0.802841	0.998609
Junb	30.0371	85.4436	21.3787		0.351543	3.99667	0.711743
Hdgf	30.001	32.2378	34.601		0.930616	0.931701	1.15333
Neat1	29.999	21.789	21.4075		1.3768	1.01782	0.713607
Cap1	29.9941	30.2282	33.4953		0.992256	0.902461	1.11673
Derl1	29.9815	33.4051	36.4579		0.897513	0.916265	1.21601
Pdk4	29.9725	73.5524	44.0656		0.407499	1.66916	1.4702
Ctdsp2	29.9613	28.9105	32.0518		1.03635	0.901993	1.06977
Rtn3	29.9497	33.2359	33.9232		0.901125	0.97974	1.13267
Clptm1l	29.9399	27.1015	33.2861		1.10473	0.814199	1.11176
Hhex	29.933	16.1143	22.9322		1.85754	0.702693	0.766118
Rrp1	29.9289	32.9523	33.4855		0.908249	0.984077	1.11883
Sdhc	29.9264	36.0124	38.0118		0.831003	0.947401	1.27018
Ccnd1	29.8592	29.0853	37.0814		1.02661	0.784364	1.24188
4931406C07Rik	29.8327	35.0382	38.3284		0.851434	0.914158	1.28478
Rpn1	29.7769	26.5749	30.3392		1.12049	0.875926	1.01888
Leng8	29.7713	23.0921	26.0789		1.28924	0.885471	0.875975
Psmc6	29.7428	29.7041	34.4655		1.0013	0.86185	1.15878
Atp6v0d1	29.7385	31.9275	32.3813		0.931438	0.985986	1.08887
Uqcc2	29.6649	25.9758	29.3853		1.14202	0.883973	0.990575
Rps27l	29.6177	29.2512	32.3506		1.01253	0.904193	1.09227
Arl6ip5	29.615	27.3043	33.0118		1.08463	0.827107	1.1147
Hbb-bt	29.6072	144.481	40.8814		0.204921	3.53415	1.38079
Arl1	29.5924	29.534	33.1236		1.00198	0.89163	1.11933
Sord	29.5709	24.525	27.0371		1.20575	0.907087	0.914314
Gm17131	29.5569	26.9928	20.8341		1.09499	1.29561	0.704881
Pcsk1n	29.5151	33.2053	31.0632		0.888867	1.06896	1.05245
Ighm	29.5132	34.059	67.0969		0.866532	0.507609	2.27345
Cltc	29.5051	30.9501	33.906		0.953312	0.912821	1.14916
Psmd8	29.4935	32.1862	38.5329		0.91634	0.835291	1.30649
Pcx	29.4348	53.1612	47.868		0.55369	1.11058	1.62624
Prelp	29.4118	33.1864	42.9082		0.886261	0.773428	1.45888
H1f0	29.395	28.3609	35.275		1.03646	0.803994	1.20003
Lgmn	29.3528	25.9096	32.8103		1.13289	0.789679	1.11779
Ccs	29.3342	24.2482	28.8767		1.20975	0.839715	0.984404
Parm1	29.327	33.7223	30.4175		0.869662	1.10865	1.03718
Sdc2	29.323	28.9394	32.9083		1.01326	0.879395	1.12227
Aph1a	29.285	23.6969	25.2421		1.23582	0.938785	0.861946
Psma5	29.2736	28.0643	32.2346		1.04309	0.870627	1.10115
Tagln	29.2717	49.6181	52.2324		0.58994	0.949949	1.7844
Pmp22	29.24	33.3014	38.3192		0.878041	0.869053	1.31051
Fus	29.1719	24.2167	26.4116		1.20462	0.916896	0.905378
Atxn10	29.1613	29.036	34.7125		1.00432	0.836471	1.19036
Ces1d	29.1536	68.8901	62.797		0.42319	1.09703	2.154
Slc3a2	29.1484	36.8903	31.7749		0.790137	1.16099	1.09011
Rnf130	29.1477	25.8974	33.0928		1.12551	0.782569	1.13535
Grn	29.0698	27.1653	32.4175		1.07011	0.837983	1.11516
Pdcd6	29.011	22.9432	30.7151		1.26447	0.746968	1.05874
Gramd1b	28.9924	20.2097	23.8572		1.43458	0.847111	0.822878
Igkc	28.9679	72.5434	141.579		0.399318	0.512388	4.88744
Ndufv2	28.9622	33.0759	35.9212		0.875628	0.920791	1.24028
Tomm22	28.92	26.6912	32.8033		1.0835	0.813674	1.13428
Cwc15	28.8912	28.4851	34.1279		1.01426	0.834657	1.18126
2700060E02Rik	28.8796	28.8367	33.3915		1.00149	0.863594	1.15623
Cct8	28.8675	28.284	32.3412		1.02063	0.87455	1.12033
Cops2	28.8482	26.2375	32.4375		1.0995	0.808863	1.12442
Tpp1	28.8407	26.9687	31.0415		1.06941	0.868795	1.07631
Stt3b	28.7364	29.0898	32.7194		0.987851	0.889069	1.1386
Gm26880	28.7031	13.6899	16.9553		2.09666	0.807411	0.590713
Psme1	28.6884	24.0422	29.9386		1.19325	0.80305	1.04358
Ndufa9	28.6748	32.3563	34.1669		0.88622	0.947007	1.19153
Isyna1	28.6595	30.9501	37.0319		0.925991	0.835769	1.29213
Kcnk9	28.6153	29.5014	25.3984		0.969964	1.16155	0.887581
Sec61b	28.6098	24.3769	30.8139		1.17364	0.791101	1.07704
Sdhb	28.5906	34.2371	34.8474		0.835077	0.982486	1.21884
Ctdsp1	28.5889	27.7308	32.9228		1.03094	0.842298	1.15159
Nfat5	28.5459	23.6133	26.4903		1.20889	0.891394	0.92799
Clasp2	28.5246	26.6127	24.0315		1.07184	1.10741	0.842483
Ppp2r2a	28.4729	22.0058	31.0663		1.29388	0.70835	1.09108
Son	28.466	24.5585	23.4721		1.15911	1.04628	0.824566
S100a1	28.4186	47.4805	44.8717		0.598532	1.05814	1.57896
Smoc1	28.3989	28.1916	29.3006		1.00735	0.962151	1.03175
Rps20	28.3971	27.3875	32.38		1.03686	0.845815	1.14026
Gsta4	28.3511	25.5564	30.9615		1.10935	0.825425	1.09207
Ormdl3	28.3058	35.9828	36.405		0.786648	0.988403	1.28613
Rpl18	28.2551	28.177	31.0153		1.00277	0.908487	1.09769
Akr1b8	28.2467	27.5155	28.2962		1.02657	0.97241	1.00175
Actr1a	28.2318	27.7447	30.4861		1.01756	0.910077	1.07985
Vkorc1	28.1992	27.1646	32.9135		1.03809	0.825333	1.16718
Txndc5	28.1989	25.4382	31.8259		1.10853	0.799292	1.12862
Imp3	28.1956	26.2518	32.7469		1.07404	0.801658	1.16142
Atad1	28.1682	23.6459	29.5087		1.19125	0.80132	1.04759
Atp2a2	28.1579	29.3184	28.916		0.960417	1.01392	1.02692
Wnt4	28.1318	24.2557	26.4891		1.1598	0.915686	0.941607
Mdh2	28.1305	40.2288	39.7962		0.699263	1.01087	1.4147
Ndufb6	28.1084	36.8274	35.3707		0.763247	1.04118	1.25837
Ergic3	28.0806	27.0648	30.4561		1.03753	0.88865	1.0846
Cetn3	28.0725	22.5316	29.3976		1.24592	0.766444	1.0472
Nfkbia	28.0534	29.1711	28.0946		0.961685	1.03832	1.00147
Fkbp9	28.0461	28.3376	30.0946		0.989713	0.941617	1.07304
Phb	28.0195	28.0791	33.2694		0.997877	0.843992	1.18737
Ngfrap1	28.0049	26.4172	28.3658		1.0601	0.931305	1.01289
H2afz	27.9937	24.8885	28.9144		1.12476	0.860765	1.03289
Anxa6	27.9432	34.9843	37.8492		0.798735	0.924308	1.3545
Ap2m1	27.9392	26.4976	31.2967		1.0544	0.846658	1.12017
Ndufs8	27.9388	30.6978	32.9974		0.910124	0.93031	1.18106
Srsf1	27.9383	22.4371	27.5538		1.24518	0.814301	0.986238
Agpat2	27.8967	73.0515	57.8648		0.381877	1.26245	2.07425
Atp5k	27.8937	39.2494	37.4668		0.710678	1.04758	1.3432
Slc7a5	27.8686	24.2898	24.2545		1.14734	1.00146	0.870316
2006-03-01	27.8069	22.725	27.8964		1.22363	0.814621	1.00322
C7	27.6902	40.0876	38.3949		0.690742	1.04409	1.38659
Rab5c	27.6684	28.2512	31.9337		0.979371	0.884683	1.15416
Hcfc1r1	27.6089	33.3815	39.1619		0.827072	0.852397	1.41845
Ndufs5	27.5898	32.1253	32.8386		0.858818	0.978279	1.19024
Srpr	27.5869	29.4539	32.4305		0.936613	0.908216	1.17558
Eci1	27.578	39.0328	35.1389		0.706534	1.11081	1.27416
Eif3a	27.5772	26.9486	27.8675		1.02333	0.967026	1.01053
Tubb4b	27.5169	34.2122	37.7878		0.804301	0.905377	1.37326
Serpinh1	27.4927	48.8313	42.2474		0.563014	1.15584	1.53668
Chmp3	27.4757	23.7838	30.6919		1.15523	0.774921	1.11706
Pafah1b2	27.4689	24.4556	29.1832		1.12322	0.838003	1.06241
A530020G20Rik	27.4664	14.6749	25.3357		1.87166	0.579218	0.922425
Csde1	27.4651	30.5383	32.625		0.899366	0.93604	1.18787
Zfp703	27.4322	34.676	28.0294		0.7911	1.23713	1.02177
Alb	27.4008	10.2567	29.7794		2.6715	0.344423	1.08681
Fosl2	27.3778	46.494	22.1955		0.588846	2.09475	0.810712
Ppp3r1	27.3679	25.1622	30.3556		1.08766	0.828915	1.10917
Nono	27.3255	24.7665	29.9352		1.10333	0.827337	1.0955
Herpud1	27.3225	23.3685	26.7632		1.1692	0.873158	0.97953
Coa5	27.2517	27.4469	30.8249		0.992888	0.890413	1.13112
Slc39a7	27.2392	22.6578	27.7571		1.2022	0.816288	1.01901
Ndufb10	27.2234	32.5627	34.2938		0.83603	0.949521	1.25972
Rbm39	27.2066	22.8391	26.4593		1.19123	0.863179	0.972532
Mapkapk2	27.1939	31.5288	31.1527		0.86251	1.01207	1.14558
Slc39a1	27.1808	27.6717	34.4682		0.98226	0.802818	1.26811
Prrc2a	27.1239	26.8616	25.5948		1.00976	1.04949	0.943625
Tbc1d9b	27.0785	20.2169	22.4964		1.3394	0.898673	0.830785
Copb1	27.0557	25.1014	30.6942		1.07786	0.81779	1.13448
Fkbp2	27.0399	27.4704	32.6556		0.984329	0.841216	1.20768
Fkbp4	27.0289	30.284	32.0949		0.892514	0.943577	1.18743
Ppp1cc	27.0104	22.3988	27.3172		1.20589	0.819952	1.01136
Gde1	27.005	30.5634	33.5757		0.883573	0.910283	1.24331
Atp6v1d	26.9987	25.6045	27.3168		1.05445	0.937317	1.01178
Tspan12	26.9953	24.7149	31.4175		1.09227	0.78666	1.16381
Gamt	26.9726	20.9391	24.5224		1.28815	0.853876	0.90916
Dpysl2	26.9588	28.2516	30.4416		0.95424	0.928059	1.12919
Pnrc1	26.9499	31.8273	30.1812		0.846754	1.05454	1.1199
Capzb	26.915	29.0699	32.5443		0.925872	0.893241	1.20915
Ucp2	26.8947	25.4978	27.4824		1.05479	0.927787	1.02185
Ndufb4	26.8362	28.8355	29.4414		0.930665	0.97942	1.09708
2410015M20Rik	26.8236	29.3486	30.529		0.913965	0.961335	1.13814
M6pr	26.8193	24.9609	28.9252		1.07445	0.862946	1.07852
Trim35	26.818	19.5462	29.1798		1.37203	0.669854	1.08807
Qdpr	26.7884	30.3552	30.6553		0.882498	0.990211	1.14435
Nr1d2	26.7732	21.6822	21.556		1.2348	1.00585	0.805133
Tspan4	26.7448	22.905	23.2396		1.16764	0.985602	0.868939
Chmp4b	26.7377	23.9722	29.6572		1.11536	0.80831	1.10919
Paip2	26.7183	24.4177	29.1584		1.09422	0.837416	1.09133
Sdf2	26.6964	26.0512	30.8809		1.02477	0.843602	1.15674
Fkbp3	26.6744	24.2332	28.2307		1.10074	0.858399	1.05834
Set	26.6529	25.7028	30.5736		1.03696	0.840686	1.1471
Glud1	26.6506	25.0843	29.7243		1.06244	0.843899	1.11533
Fkbp1a	26.6501	27.8524	31.1601		0.956833	0.893848	1.16923
Amd1	26.6236	25.0987	27.2034		1.06076	0.922631	1.02178
Gpx8	26.6165	30.5323	35.554		0.871749	0.858759	1.33579
Sorbs3	26.6114	22.6383	25.9587		1.1755	0.872089	0.975473
Ahcyl1	26.6089	27.2083	28.1013		0.97797	0.968222	1.05609
Srsf3	26.5774	25.3637	27.6894		1.04785	0.916008	1.04184
Eif3d	26.5754	25.8632	29.9613		1.02754	0.86322	1.12741
Vps35	26.5587	25.4229	31.8454		1.04468	0.798323	1.19906
Crtap	26.557	23.1586	26.8767		1.14674	0.861661	1.01204
Gosr2	26.5539	23.4292	27.744		1.13337	0.844478	1.04482
Lman2	26.5406	27.6935	30.6088		0.958369	0.904756	1.15328
Tns1	26.5342	29.6369	27.6102		0.89531	1.0734	1.04055
Nckap1	26.5293	26.6954	30.9134		0.993778	0.863554	1.16526
Rere	26.5095	20.7859	22.7549		1.27536	0.913469	0.858368
Bnip3l	26.4921	25.1943	30.5266		1.05151	0.825323	1.15229
Shisa5	26.4901	22.633	27.8347		1.17042	0.813122	1.05076
Atp6v1f	26.4745	25.6438	28.6918		1.03239	0.893768	1.08375
Mgat4b	26.4712	22.0976	24.7315		1.19792	0.8935	0.93428
Ddx39b	26.4668	25.7008	28.8363		1.0298	0.891266	1.08953
Mpc1	26.4441	57.42	48.0848		0.460538	1.19414	1.81836
Igfbp3	26.4193	21.2383	27.2788		1.24395	0.778564	1.03253
Psmb2	26.3943	27.585	31.7741		0.956835	0.86816	1.20382
Rerg	26.3942	21.8087	27.7021		1.21026	0.787258	1.04955
Srxn1	26.3773	78.3297	32.8406		0.336747	2.38515	1.24503
Tnfrsf12a	26.3494	36.1513	35.3655		0.728865	1.02222	1.34217
Ndufa8	26.2605	32.7558	35.0949		0.801705	0.933349	1.33641
Sar1b	26.253	25.2904	29.558		1.03806	0.855619	1.12589
Rdx	26.2302	25.6815	28.1948		1.02137	0.910859	1.0749
Ginm1	26.1753	28.0388	31.3966		0.933539	0.893052	1.19947
Dhrs7	26.161	29.7797	32.5129		0.878484	0.915935	1.2428
Rian	26.1555	20.1992	23.0352		1.29488	0.876884	0.880702
Atl3	26.1169	25.8638	30.4008		1.00979	0.850761	1.16403
Nfic	26.1015	26.0866	25.1134		1.00057	1.03875	0.962144
Gaa	26.0684	29.1047	28.2421		0.895677	1.03054	1.08338
Maoa	26.0661	19.4503	21.0763		1.34014	0.922852	0.808571
Sdf4	26.0615	25.8156	29.3953		1.00953	0.878222	1.12792
Calu	26.0556	26.6549	30.8113		0.977516	0.865101	1.18252
Hspa4	25.9867	30.0884	29.3564		0.863678	1.02493	1.12967
Polr2g	25.9226	23.8228	26.7709		1.08814	0.889877	1.03272
Picalm	25.9181	29.6517	31.1193		0.874085	0.95284	1.20068
Ndufa4l2	25.91	31.1472	26.5364		0.831856	1.17375	1.02418
Rnf7	25.9093	26.0357	31.3301		0.995145	0.831012	1.20922
Nrp1	25.8892	29.2093	32.3279		0.886334	0.903532	1.2487
Il10rb	25.8839	20.4069	24.7117		1.26839	0.825799	0.954713
Tsnax	25.8756	23.4708	26.2866		1.10246	0.892881	1.01588
Msn	25.8624	26.1018	30.7327		0.990828	0.849317	1.18832
Cnpy2	25.84	25.1782	27.2581		1.02628	0.923696	1.05488
Tprgl	25.84	23.5246	28.1299		1.09842	0.836285	1.08862
Eif4g1	25.7525	28.3003	26.6101		0.909973	1.06352	1.0333
Net1	25.7448	29.7027	28.6377		0.866749	1.03719	1.11237
Polr2a	25.7382	23.7292	23.199		1.08466	1.02285	0.901345
Psma1	25.7362	25.4121	30.0609		1.01275	0.845354	1.16804
Atp6v1e1	25.6982	23.1676	25.8625		1.10923	0.895799	1.00639
Bzw1	25.6965	30.548	30.8652		0.841184	0.989723	1.20114
H2-Q4	25.685	13.6124	19.6066		1.88688	0.694276	0.763348
Zwint	25.6359	26.8346	28.1816		0.95533	0.952203	1.0993
Hnrnpc	25.612	28.1379	31.7358		0.910231	0.88663	1.2391
Ern1	25.5973	18.4801	20.3386		1.38513	0.908622	0.79456
Tmed4	25.5708	24.7779	26.1451		1.032	0.947707	1.02246
Rnaset2b	25.4966	20.3015	25.4099		1.2559	0.79896	0.9966
Tm2d2	25.4832	23.5777	27.5784		1.08082	0.854934	1.08222
Prkcsh	25.4625	25.3275	28.1765		1.00533	0.898887	1.10659
Pam	25.4525	22.6389	26.6623		1.12428	0.849098	1.04753
Tm9sf3	25.4304	23.6395	28.9248		1.07576	0.817274	1.13741
Ndufs3	25.4088	29.7691	31.3883		0.853529	0.948414	1.23533
Glo1	25.4043	25.0828	28.5009		1.01282	0.88007	1.12189
Zfand5	25.3503	23.3508	22.5228		1.08563	1.03676	0.888463
Sucla2	25.2959	31.2764	31.9159		0.808786	0.979963	1.2617
Oxr1	25.2933	17.0582	25.7954		1.48276	0.661288	1.01985
Jund	25.2928	27.6567	28.3548		0.914527	0.97538	1.12106
Cacna2d1	25.2798	19.8008	23.8184		1.27671	0.831324	0.942191
Creb3l2	25.2796	23.2417	24.7763		1.08768	0.938062	0.980091
BC031181	25.2765	25.1049	28.6163		1.00684	0.877294	1.13213
Nars	25.2331	22.745	28.2077		1.10939	0.80634	1.11788
Spred1	25.2148	17.7199	25.1482		1.42297	0.704619	0.997359
Gm21897	25.2021	25.2243	20.8541		0.99912	1.20956	0.827475
Ppt1	25.2018	20.1026	24.2495		1.25366	0.82899	0.962213
Gstz1	25.1935	48.381	52.5707		0.520731	0.920304	2.08668
Nadk	25.1704	25.8452	28.5389		0.973891	0.905613	1.13383
Zmat2	25.1531	21.8671	25.2866		1.15027	0.86477	1.00531
Ppp1r14b	25.1512	21.8904	26.6457		1.14896	0.821536	1.05942
Agtr2	25.1227	21.0254	26.924		1.19487	0.780917	1.0717
Srsf7	25.1101	25.1012	26.4174		1.00035	0.950177	1.05206
Arpc4	25.1021	22.9732	26.7698		1.09267	0.858176	1.06644
Rraga	25.0839	25.9891	31.0192		0.96517	0.837839	1.23662
Uqcrc1	25.0093	34.1201	34.0961		0.732979	1.0007	1.36334
Stub1	25.0086	23.7828	27.2958		1.05154	0.871299	1.09146
Hnrnpdl	25.0084	19.6657	23.3337		1.27168	0.842802	0.933035
Ckb	24.9794	26.0187	30.4465		0.960056	0.854571	1.21886
Ldhb	24.9628	35.7849	34.4928		0.697579	1.03746	1.38177
Cox14	24.9262	23.5999	29.0258		1.0562	0.813066	1.16447
Spock2	24.92	31.1856	28.2259		0.799087	1.10486	1.13266
Slc38a6	24.8966	21.2142	26.3043		1.17358	0.806492	1.05654
Nap1l1	24.8815	24.2414	30.095		1.02641	0.805496	1.20953
Marf1	24.8756	20.0982	20.4235		1.2377	0.984072	0.821025
Naca	24.8294	23.257	25.6207		1.06761	0.907743	1.03187
Spcs2	24.8194	22.0155	27.3718		1.12736	0.804313	1.10284
Ltbp3	24.8098	23.0043	24.632		1.07849	0.933919	0.992833
Tmem30a	24.7872	22.661	26.9116		1.09383	0.842053	1.08571
Anxa7	24.7815	23.145	27.7022		1.07071	0.835493	1.11786
Selk	24.7529	27.5497	29.1527		0.898482	0.945014	1.17775
Slc25a51	24.7517	26.4649	28.0263		0.935265	0.944288	1.1323
Nhp2l1	24.7329	23.6208	26.5359		1.04708	0.890145	1.0729
Atp6ap2	24.6882	22.7555	26.0066		1.08493	0.874989	1.0534
Rmrp	24.6705	13.7953	13.6016		1.78833	1.01424	0.551331
Supt5	24.6331	23.3409	24.0262		1.05536	0.971477	0.975362
Serpinb6a	24.5563	18.9897	25.794		1.29314	0.736206	1.0504
Actn4	24.5513	28.6719	29.77		0.856284	0.963114	1.21256
Lrrc58	24.5295	28.7687	32.3903		0.852645	0.888189	1.32046
Grsf1	24.5146	21.8516	26.3875		1.12187	0.828104	1.0764
Clic1	24.5074	22.9228	28.3153		1.06913	0.809555	1.15538
Lipe	24.4597	50.1428	47.6757		0.487801	1.05175	1.94915
Aprt	24.4038	21.4371	24.7953		1.13839	0.864563	1.01604
Cdipt	24.3789	22.4401	24.5991		1.0864	0.912233	1.00903
Hmgb1	24.3734	22.8102	27.5826		1.06853	0.826978	1.13167
Atp5f1	24.3712	26.9935	29.2168		0.902854	0.923903	1.19882
Mgll	24.3686	37.5281	34.6602		0.649343	1.08274	1.42233
Ptprs	24.3514	19.269	20.1507		1.26376	0.956245	0.827497
Dap	24.3424	26.8328	30.3452		0.907188	0.884252	1.2466
Tmem59l	24.3009	28.228	25.7635		0.860879	1.09566	1.06019
Strap	24.2921	21.8632	24.9396		1.1111	0.876646	1.02665
Pcnp	24.2759	22.0477	25.2702		1.10106	0.872478	1.04096
Slc27a3	24.2703	17.894	26.4095		1.35634	0.677559	1.08814
Atp5o	24.2637	33.6157	32.246		0.721797	1.04248	1.32898
Cyfip2	24.2617	18.8285	22.8631		1.28856	0.823532	0.942354
Mbnl1	24.2563	21.435	25.8798		1.13162	0.828252	1.06693
Puf60	24.2221	21.0525	26.4043		1.15056	0.797313	1.09009
Pdia4	24.2194	25.2591	30.0114		0.958839	0.84165	1.23915
Mrps21	24.2073	26.7097	28.0231		0.906311	0.953132	1.15763
Pcyox1	24.1896	21.208	24.1041		1.14059	0.87985	0.996465
Rabep1	24.1878	15.9445	21.7353		1.517	0.733576	0.898606
Ccng1	24.175	26.3376	29.5851		0.917889	0.890232	1.22379
Slc27a1	24.165	31.8519	30.8552		0.758667	1.0323	1.27685
Cpeb4	24.1629	30.8987	18.7561		0.782004	1.64739	0.776235
1810011O10Rik	24.1348	23.2115	27.8973		1.03978	0.832034	1.1559
Tomm20	24.1051	21.8715	22.7771		1.10212	0.960241	0.944908
Ptbp1	24.0704	27.684	26.9131		0.86947	1.02864	1.1181
Zfand6	24.0446	22.934	27.6354		1.04843	0.829878	1.14934
Rer1	24.0415	23.5839	27.2757		1.0194	0.864649	1.13453
Xbp1	23.9621	27.9159	29.9223		0.858367	0.932946	1.24873
Gabarapl2	23.945	23.2598	26.8313		1.02946	0.866891	1.12054
Zfp36l2	23.9398	39.5853	24.7705		0.604765	1.59808	1.0347
Mrap	23.9383	39.835	34.1405		0.600936	1.1668	1.42619
Rps19	23.9247	25.4987	28.4464		0.938271	0.896377	1.189
Nr2f2	23.9105	19.6282	27.1453		1.21817	0.723079	1.13529
Mob4	23.9064	21.0629	25.2724		1.135	0.833435	1.05714
Tcea1	23.9042	21.4865	26.1935		1.11252	0.820299	1.09577
Zfand3	23.9025	25.3557	27.2872		0.942687	0.929216	1.1416
Banf1	23.902	22.6092	25.607		1.05718	0.88293	1.07133
Rab11a	23.8911	21.0023	25.1445		1.13755	0.835264	1.05246
Gja1	23.8689	25.0655	27.4821		0.952261	0.912066	1.15138
Tmem159	23.8665	18.0603	27.869		1.32149	0.648043	1.1677
Sod2	23.8321	29.4562	28.4326		0.809069	1.036	1.19304
Atxn2l	23.8223	21.8395	21.8838		1.09079	0.997976	0.918627
2610507B11Rik	23.8207	23.2499	23.0828		1.02455	1.00724	0.969023
Clk1	23.8191	19.8361	20.2751		1.2008	0.978348	0.851212
Dad1	23.7964	27.512	26.9361		0.864946	1.02138	1.13194
Psme2	23.7782	19.8519	25.0007		1.19778	0.794054	1.05141
Cmtm3	23.7775	20.8641	23.3157		1.13964	0.894852	0.980578
Dtx3	23.761	22.3878	25.2743		1.06134	0.885793	1.06369
Lipa	23.7499	19.8815	32.4126		1.19457	0.613388	1.36475
Ube2v1	23.7399	25.2963	27.9415		0.938473	0.905331	1.17698
Oaz2	23.7266	22.81	27.1437		1.04018	0.840342	1.14402
Glg1	23.7176	21.0151	21.4715		1.1286	0.978744	0.905298
Hmgcs1	23.6857	28.7693	31.5626		0.823298	0.9115	1.33256
Akt1	23.6813	21.3993	23.6594		1.10664	0.904473	0.999075
Sgta	23.6307	26.2437	26.3931		0.900433	0.994339	1.1169
Cfdp1	23.6303	24.7702	30.0788		0.953981	0.82351	1.27289
Ost4	23.5987	22.9613	27.9949		1.02776	0.820196	1.18629
Nudc	23.5533	21.344	25.1599		1.10351	0.848334	1.06821
Nbl1	23.5405	26.5813	31.1548		0.885604	0.853201	1.32346
Hes6	23.5188	17.9474	19.5552		1.31043	0.917781	0.831471
Rbm3	23.5092	18.9793	21.3382		1.23868	0.889452	0.907653
Etf1	23.4846	27.1979	26.621		0.863471	1.02167	1.13355
Actr2	23.4554	20.6578	25.1112		1.13543	0.822653	1.07059
Clta	23.4373	22.711	25.9362		1.03198	0.875649	1.10662
Dnajb9	23.4333	22.4737	25.0603		1.0427	0.896785	1.06943
Ndufa13	23.4229	27.0294	29.7428		0.866571	0.908771	1.26982
Itfg1	23.387	24.4198	26.3629		0.957706	0.926294	1.12725
H2-T23	23.3857	15.1427	18.9466		1.54435	0.79923	0.810179
Hadha	23.3853	30.898	31.889		0.756855	0.968923	1.36363
Dusp3	23.3743	21.4673	23.5155		1.08883	0.9129	1.00604
Cggbp1	23.3724	19.7681	25.8772		1.18233	0.76392	1.10717
C330006A16Rik	23.3496	22.6823	26.961		1.02942	0.8413	1.15467
Epn1	23.3412	24.3567	25.5756		0.958307	0.952341	1.09573
Dhdh	23.3282	26.0455	25.9785		0.895671	1.00258	1.11361
Scoc	23.3128	20.736	24.0399		1.12427	0.862566	1.03119
Atp6v0b	23.3104	21.4312	23.8578		1.08769	0.898289	1.02348
Wdr83os	23.31	22.6164	29.4283		1.03067	0.768526	1.26248
Rab3c	23.3002	27.9765	23.6708		0.832849	1.1819	1.01591
Trap1	23.2868	24.8075	26.3828		0.9387	0.940291	1.13295
Ndufs6	23.2619	28.8576	29.1884		0.806093	0.988667	1.25477
Tomm7	23.2321	24.409	25.9136		0.951784	0.941938	1.11542
Polr2l	23.2218	21.95	24.1056		1.05794	0.910577	1.03806
Glrx5	23.2009	20.6846	25.8373		1.12165	0.800571	1.11363
Lamp2	23.1664	23.0815	26.1106		1.00368	0.88399	1.12709
Arpc1a	23.0939	23.9044	25.8457		0.966094	0.924889	1.11916
Tbc1d20	23.0819	21.5422	25.341		1.07147	0.850093	1.09787
Arcn1	23.0714	22.056	25.6998		1.04604	0.858217	1.11392
Timm8b	23.0665	26.4469	30.0931		0.872182	0.878836	1.30462
Adprh	23.0503	20.9967	25.5871		1.09781	0.820597	1.11005
Pygm	23.0344	14.5453	19.8291		1.58363	0.733533	0.860847
Ddt	22.9989	28.4544	30.0419		0.808272	0.947157	1.30623
Arhgef12	22.9519	21.846	20.7301		1.05062	1.05383	0.903198
Bst2	22.8802	15.2643	20.7165		1.49894	0.736818	0.905434
Adk	22.8748	20.3517	22.7351		1.12397	0.895167	0.993893
Chpt1	22.8656	48.801	40.5625		0.468548	1.20311	1.77395
Nap1l4	22.8106	23.4455	25.0853		0.97292	0.934631	1.09972
U2af2	22.7995	21.9935	25.5249		1.03665	0.861649	1.11954
Ivd	22.7973	21.6089	23.9855		1.055	0.900915	1.05212
Btg1	22.7467	25.7042	19.396		0.884941	1.32523	0.852695
Nenf	22.7369	24.059	24.2816		0.945048	0.990833	1.06794
C2	22.7318	21.8945	24.1336		1.03824	0.907221	1.06167
Mrpl4	22.7056	20.954	24.3645		1.08359	0.860022	1.07306
Tmsb10	22.6951	25.0249	28.9097		0.906901	0.865623	1.27383
Cox6c	22.6598	29.1131	28.8815		0.778337	1.00802	1.27457
Gm2115	22.6364	31.1262	24.5499		0.727246	1.26787	1.08453
Tyrobp	22.629	20.2751	24.4107		1.1161	0.830582	1.07874
Sdcbp	22.5938	20.9649	27.2979		1.0777	0.768004	1.2082
Slc25a17	22.5844	22.6509	25.5323		0.997064	0.887147	1.13053
Tmem45b	22.5728	51.6838	56.9331		0.436748	0.907799	2.5222
Vim	22.5678	32.0709	37.1578		0.703685	0.8631	1.6465
Cyb5a	22.5516	25.6632	28.0397		0.878752	0.915245	1.24336
Yipf4	22.5465	19.7496	23.1704		1.14162	0.852363	1.02767
Prdx6	22.5424	22.8657	27.985		0.985861	0.81707	1.24144
Cuta	22.5272	24.9964	28.8678		0.901218	0.865892	1.28146
C1s1	22.4863	25.0118	28.8975		0.899028	0.865535	1.28512
Psmd2	22.4841	23.625	23.9688		0.951708	0.985656	1.06603
Gstk1	22.4818	19.7237	23.5872		1.13984	0.836204	1.04917
Sfr1	22.4781	20.4769	24.4959		1.09773	0.835932	1.08977
Cyb5r3	22.4726	23.7223	27.0542		0.94732	0.876844	1.20387
2310036O22Rik	22.4674	22.7874	28.4468		0.985957	0.801053	1.26614
Fis1	22.465	21.663	25.8967		1.03702	0.836516	1.15276
Cirbp	22.4443	15.4583	18.9947		1.45193	0.813822	0.846304
Immt	22.4381	23.8284	26.3318		0.941654	0.904929	1.17353
Ncl	22.4057	20.7931	21.9634		1.07755	0.946716	0.980259
Tomm6	22.4017	23.7838	27.1303		0.941889	0.876651	1.21108
Ube2l3	22.3913	20.6974	24.4508		1.08184	0.846492	1.09198
Igfbp4	22.36	31.2192	38.616		0.716226	0.808452	1.72701
Alad	22.3325	20.3821	22.8269		1.09569	0.892898	1.02214
Ypel5	22.3324	19.4672	24.5959		1.14718	0.791482	1.10135
Nek9	22.308	20.0295	21.6071		1.11376	0.926987	0.968581
Col4a1	22.3058	26.2754	27.941		0.848923	0.940389	1.25263
Il6st	22.2947	17.7621	20.8354		1.25518	0.852496	0.934545
Scg5	22.2943	21.9005	22.7588		1.01798	0.962287	1.02083
Hand2	22.2625	22.8666	23.8756		0.973582	0.957739	1.07246
Snw1	22.248	19.203	21.7517		1.15857	0.882828	0.977692
Cdc37	22.1787	23.0123	24.9352		0.963776	0.922884	1.12429
Trmt112	22.1551	18.2272	21.6338		1.2155	0.842533	0.97647
Sptbn1	22.1546	24.5085	24.4383		0.903956	1.00287	1.10308
Sf3b1	22.1516	21.3568	21.0156		1.03722	1.01624	0.948717
Arl2bp	22.1405	20.6926	24.4894		1.06997	0.844961	1.10609
Echs1	22.1242	26.3163	28.37		0.840703	0.92761	1.28231
Msrb3	22.0793	21.4902	24.0104		1.02741	0.895037	1.08746
Ufc1	22.0697	19.0976	23.7709		1.15563	0.803402	1.07708
Ndst1	22.0463	17.1581	19.5075		1.28489	0.879564	0.884842
Tusc3	22.0409	20.5389	25.6041		1.07313	0.802172	1.16166
Insig1	22.0121	47.8649	35.137		0.45988	1.36224	1.59626
Stip1	22.0059	31.281	26.0041		0.703491	1.20293	1.18169
0610011F06Rik	21.9917	17.3442	19.9356		1.26796	0.870011	0.906506
Fech	21.978	20.7234	22.9152		1.06054	0.904352	1.04264
Nfe2l2	21.9061	25.909	24.3476		0.845502	1.06413	1.11145
Pros1	21.8822	17.5612	21.8494		1.24605	0.803738	0.998501
Dync1li2	21.8713	16.5591	19.2805		1.3208	0.858852	0.881543
Cmip	21.8255	19.2872	20.624		1.13161	0.935182	0.94495
Rtn4	21.7841	24.815	27.8584		0.87786	0.890755	1.27884
Rtcb	21.7523	20.8507	24.4413		1.04324	0.853093	1.12362
Atp6v1b2	21.7498	24.9808	25.3144		0.870661	0.986822	1.16389
Atf5	21.7369	25.2277	29.2481		0.861628	0.862541	1.34555
Vimp	21.7348	20.0955	24.7382		1.08158	0.812327	1.13818
Lsm12	21.712	26.4117	27.8577		0.82206	0.948093	1.28306
Twsg1	21.7083	20.1034	23.7725		1.07983	0.845658	1.09509
Hnrnpa0	21.6849	20.3006	22.1089		1.06819	0.918209	1.01955
Ist1	21.674	20.2525	23.1931		1.07019	0.873212	1.07009
Hmgn2	21.647	20.2378	25.0149		1.06963	0.80903	1.15558
Gas5	21.6375	18.8334	21.5302		1.14889	0.874743	0.995041
Id3	21.6241	35.9378	26.7801		0.601709	1.34196	1.23844
Cotl1	21.6221	20.8797	22.104		1.03556	0.944612	1.02229
Osgin1	21.6048	15.2918	23.4789		1.41284	0.6513	1.08674
Sat1	21.6011	19.0428	22.9816		1.13434	0.828611	1.06391
Btbd1	21.59	19.9268	23.3266		1.08347	0.854252	1.08044
Tcp1	21.5822	23.4405	24.5163		0.920723	0.956119	1.13595
Ncoa4	21.5799	27.4595	28.4177		0.785881	0.966282	1.31686
Ywhah	21.5768	20.5674	22.7337		1.04908	0.90471	1.05362
Igfbp6	21.5745	22.995	30.8367		0.938226	0.745702	1.42931
Pbx3	21.5516	15.922	19.2019		1.35357	0.829189	0.890973
Sparcl1	21.521	33.0031	33.2958		0.65209	0.991209	1.54713
Nt5dc3	21.5171	16.6711	18.9988		1.29068	0.877482	0.882963
Rbx1	21.4735	19.0377	24.0437		1.12795	0.791796	1.11969
Ubqln1	21.473	24.5036	24.4619		0.87632	1.0017	1.13919
Pja2	21.4624	19.6308	23.5382		1.0933	0.833998	1.09672
G6pc3	21.4593	18.4776	22.6583		1.16137	0.815489	1.05587
Apmap	21.4536	26.6206	26.2503		0.805902	1.01411	1.22358
Mrpl42	21.4534	29.7011	29.8052		0.72231	0.996507	1.3893
Paip1	21.4513	13.9381	19.7743		1.53904	0.704859	0.921823
Romo1	21.4479	21.4084	23.8512		1.00185	0.897582	1.11205
Leprot	21.4474	18.847	24.2827		1.13797	0.776149	1.1322
Arglu1	21.4229	14.3001	18.6092		1.49809	0.768442	0.868659
Snhg11	21.4186	18.8496	18.5083		1.13629	1.01844	0.864123
Degs1	21.4184	23.238	26.866		0.921697	0.864959	1.25434
Mapk3	21.3957	22.2218	24.0829		0.962825	0.922721	1.1256
Ube2h	21.3945	20.1291	21.2687		1.06286	0.946419	0.99412
Ly6c1	21.3911	17.9342	24.1436		1.19275	0.742814	1.12868
Ids	21.3654	20.2612	23.1909		1.0545	0.87367	1.08544
Sncg	21.3597	15.6667	32.8402		1.36338	0.477059	1.53748
Hgsnat	21.3481	20.3759	22.2766		1.04771	0.914677	1.04349
Khsrp	21.334	19.6485	21.5438		1.08578	0.912026	1.00983
Sfpq	21.3159	23.0454	21.8013		0.924952	1.05707	1.02277
Actr3	21.2952	20.1879	23.0778		1.05485	0.874776	1.08371
Ccnl2	21.2937	18.8983	18.5997		1.12675	1.01605	0.873484
Rps15a	21.29	20.0439	23.6327		1.06217	0.848143	1.11004
Arpc3	21.2807	23.4273	24.5934		0.908372	0.952585	1.15567
Nnt	21.2722	5.79174	56.8985		3.67285	0.101791	2.67478
Cluh	21.2582	20.7094	22.534		1.0265	0.919029	1.06001
Vdac2	21.251	20.9367	23.1794		1.01501	0.903246	1.09074
R3hdm4	21.2056	20.9825	23.5542		1.01063	0.890818	1.11075
Hnrnpul1	21.1857	21.2439	22.7594		0.99726	0.933412	1.07428
Ip6k1	21.177	17.476	19.7208		1.21178	0.886171	0.931237
Plp2	21.167	20.7918	25.2605		1.01805	0.823095	1.19339
Trappc6b	21.149	20.7581	23.3054		1.01883	0.890699	1.10196
Tex261	21.1458	20.7524	26.1982		1.01896	0.792131	1.23893
Lamtor5	21.1398	18.6878	23.4814		1.13121	0.795855	1.11077
Nop10	21.1322	22.0726	24.2421		0.957395	0.910507	1.14716
Eif1b	21.1067	22.5283	26.2221		0.936897	0.859134	1.24236
Atp1b1	21.1008	23.4814	22.9843		0.898618	1.02163	1.08926
Tmem50b	21.0939	19.2803	21.5219		1.09406	0.895846	1.02029
Smim10l1	21.0873	21.9465	24.2195		0.96085	0.90615	1.14853
Gm28062	21.0852	21.7956	25.2856		0.967406	0.861977	1.19921
Tgfbr2	21.0799	19.7565	24.1113		1.06699	0.819388	1.14381
Hsdl2	21.0581	22.9999	25.3701		0.915574	0.906575	1.20477
Prpf8	21.0429	20.8008	22.218		1.01164	0.936214	1.05584
Scarb2	20.9987	21.4961	23.8376		0.976861	0.901773	1.13519
Ndufv1	20.9704	28.2933	27.4364		0.741179	1.03123	1.30834
Ahsa1	20.9346	28.2566	26.303		0.740875	1.07427	1.25644
Mtch1	20.9212	24.211	25.0005		0.86412	0.968421	1.19498
Edf1	20.9055	22.1332	23.5788		0.944531	0.938691	1.12788
Sdc4	20.8824	23.4944	25.1236		0.888825	0.935153	1.2031
Ppm1a	20.8753	21.1145	24.7014		0.988671	0.85479	1.18328
Tk2	20.8726	15.1267	18.317		1.37985	0.825828	0.877562
Csnk2b	20.8605	21.3713	25.3513		0.976099	0.843006	1.21528
Rap1a	20.8477	17.5582	23.6335		1.18735	0.742937	1.13363
Psmb7	20.8404	21.1945	24.8566		0.983293	0.852671	1.19271
Letmd1	20.8291	26.7971	27.9167		0.777289	0.959895	1.34027
Ssr1	20.8285	19.0347	23.1278		1.09424	0.823023	1.11039
Sf1	20.8039	21.2744	20.2659		0.977884	1.04976	0.974139
Ncstn	20.7953	18.7334	21.142		1.11007	0.886075	1.01667
Coro1b	20.7944	20.0244	23.9761		1.03845	0.835182	1.15301
Kpnb1	20.7863	20.4745	21.6476		1.01523	0.945809	1.04144
Acat1	20.7776	25.1587	26.7201		0.825861	0.941565	1.28601
Maea	20.7773	19.3305	22.4602		1.07485	0.860656	1.081
C1qc	20.771	15.9126	23.3865		1.30532	0.680418	1.12592
Ddrgk1	20.7687	19.8922	21.8152		1.04406	0.91185	1.05039
Acsl1	20.7538	37.7551	34.6664		0.549695	1.0891	1.67036
Rnase4	20.7502	24.5892	34.2809		0.843875	0.717286	1.65208
Gbas	20.7414	17.8839	21.5056		1.15978	0.831593	1.03684
Magoh	20.7362	20.8366	21.5182		0.995182	0.968324	1.03771
Hp1bp3	20.7354	17.1599	20.7905		1.20836	0.825372	1.00266
Sidt2	20.7228	18.9345	21.3874		1.09445	0.885311	1.03207
Adi1	20.712	18.7628	22.6873		1.10389	0.827018	1.09537
Kif5b	20.7079	18.3676	21.6679		1.12741	0.847687	1.04636
Eng	20.7068	23.1979	26.9295		0.892615	0.861431	1.30051
Use1	20.6898	20.4299	21.381		1.01272	0.955517	1.03341
Glyr1	20.6596	18.411	21.3942		1.12213	0.86056	1.03556
Myl12a	20.6522	22.3537	26.3161		0.923883	0.849431	1.27425
Trp53i11	20.6048	19.6523	22.8302		1.04847	0.860803	1.108
Atpif1	20.5919	16.0272	20.4302		1.28481	0.784486	0.992147
Asah1	20.5892	16.6334	21.8706		1.23782	0.760537	1.06224
Amotl2	20.5872	21.8433	18.066		0.942495	1.20908	0.877536
Gna12	20.5771	18.4383	21.7438		1.116	0.84798	1.0567
Cdkn1c	20.5474	17.1202	22.8563		1.20018	0.749036	1.11237
Thoc7	20.4665	19.0007	22.2553		1.07714	0.853761	1.0874
Decr1	20.4442	27.857	28.3709		0.733898	0.981886	1.38772
Ctxn3	20.4389	12.4367	20.2806		1.64343	0.613231	0.992255
Clstn1	20.4314	20.3115	21.2811		1.0059	0.954438	1.04159
Prrc2b	20.419	18.2293	18.4803		1.12012	0.986418	0.905054
Gm7292	20.4178	18.5493	21.3937		1.10073	0.867045	1.0478
Fgfr2	20.4055	15.1246	14.7861		1.34916	1.02289	0.724613
Rspo3	20.4049	21.9122	29.2886		0.931212	0.748148	1.43537
Vps41	20.3708	18.9315	22.7826		1.07603	0.830963	1.11839
Trim25	20.3255	16.1413	18.2784		1.25922	0.883081	0.899284
Caprin1	20.3115	19.5581	24.2002		1.03852	0.808179	1.19145
Copa	20.311	19.4562	21.9429		1.04393	0.886674	1.08035
Lamtor1	20.2934	23.2918	25.3735		0.871268	0.917958	1.25033
Ece1	20.2784	17.4037	19.3422		1.16518	0.899779	0.953833
Akr1b10	20.2605	16.5497	18.2939		1.22422	0.904657	0.902934
Mob1a	20.2394	19.6824	23.3565		1.0283	0.842695	1.15401
Mtmr6	20.2359	18.6256	20.798		1.08646	0.895548	1.02778
Mien1	20.2198	18.08	21.4762		1.11835	0.841862	1.06214
Txndc17	20.2004	20.9251	25.3877		0.965367	0.824222	1.25679
Mettl9	20.1944	18.0964	22.6145		1.11593	0.800212	1.11984
Acads	20.1815	24.5545	26.341		0.821906	0.932178	1.30521
C3	20.1753	32.5844	35.0959		0.619171	0.928439	1.73955
Arl8b	20.175	19.0076	22.6045		1.06142	0.840877	1.12042
Mrps6	20.1708	20.3951	23.1621		0.989002	0.880538	1.1483
Hoxb8	20.1485	16.5138	20.44		1.2201	0.807916	1.01447
Fundc2	20.1417	18.1782	22.9429		1.10801	0.792324	1.13907
Rgs5	20.1171	24.0659	25.2918		0.835917	0.95153	1.25723
Cttn	20.1136	17.8381	19.653		1.12756	0.907653	0.9771
Mid1ip1	20.1072	23.5563	23.9101		0.853581	0.985203	1.18913
Eif4h	20.0674	22.115	22.6814		0.907411	0.975028	1.13026
Flot2	20.0473	19.3441	21.0339		1.03635	0.919663	1.04921
Eif3m	20.0322	19.0991	24.747		1.04886	0.771774	1.23536
Twf1	20.0205	17.5853	21.5411		1.13848	0.81636	1.07595
Smarcc2	20.0176	20.6315	21.3461		0.970245	0.966523	1.06637
Morf4l1	20.0127	18.5989	22.1112		1.07602	0.841153	1.10486
Mapk1	20.0112	17.795	21.4272		1.12454	0.830486	1.07076
Slc29a1	19.9931	21.5241	23.8244		0.92887	0.903448	1.19163
Pdcd6ip	19.9747	18.39	21.38		1.08617	0.86015	1.07035
Crk	19.9709	18.3556	20.9643		1.088	0.875565	1.04974
Rras	19.9675	20.5296	25.049		0.97262	0.819578	1.25449
Snx2	19.9661	18.6487	22.8238		1.07064	0.817073	1.14313
RP23-338P12.2	19.9266	10.4162	11.0445		1.91304	0.943112	0.554259
Ilk	19.9156	21.436	24.0633		0.929073	0.890817	1.20826
Zbtb20	19.915	20.707	16.3675		0.961752	1.26513	0.821868
Tef	19.9092	15.9166	14.8007		1.25085	1.0754	0.74341
Cdk16	19.9086	19.2555	20.4549		1.03392	0.941364	1.02744
2015-09-01	19.8976	19.0198	22.704		1.04615	0.837729	1.14104
Rab21	19.893	18.3988	19.9383		1.08121	0.922787	1.00228
Plod2	19.8893	15.7313	21.1213		1.26431	0.744807	1.06194
Slc25a11	19.888	18.9841	22.0959		1.04761	0.859168	1.11102
Tln1	19.8832	19.1213	20.4487		1.03985	0.935086	1.02844
Gm21962	19.8831	19.67	14.8761		1.01083	1.32226	0.748178
Fnta	19.8607	20.0867	22.9022		0.988749	0.877064	1.15314
Vps25	19.8565	18.6333	23.0445		1.06565	0.808579	1.16055
Plxnd1	19.8378	18.4694	19.2907		1.07409	0.957425	0.972421
Dpep1	19.8281	24.1499	28.8625		0.821043	0.836722	1.45564
Psma4	19.8254	18.9852	23.2655		1.04426	0.816024	1.17352
Idh2	19.8172	18.9816	21.0613		1.04402	0.901255	1.06278
Nucb1	19.8108	21.7206	22.9813		0.912074	0.945142	1.16004
Tmem106b	19.806	17.9804	23.1163		1.10153	0.777823	1.16714
2410006H16Rik	19.7973	17.8249	19.4385		1.11065	0.916989	0.981876
Cited2	19.7933	23.3144	20.2599		0.848973	1.15077	1.02357
Ctnnd1	19.7932	19.4336	21.3538		1.0185	0.910077	1.07885
B4galt5	19.7522	16.6538	17.5832		1.18605	0.947143	0.890189
Por	19.716	29.0974	26.3973		0.677586	1.10229	1.33888
Nsa2	19.7085	18.9661	22.6091		1.03914	0.83887	1.14718
Cxcl14	19.7029	18.5634	21.3491		1.06138	0.869517	1.08355
Cdk2ap1	19.7026	19.6009	23.9288		1.00519	0.819134	1.2145
Dnajc3	19.6987	19.9358	22.1258		0.988107	0.901021	1.12321
Slc1a5	19.6982	45.6065	43.459		0.431917	1.04941	2.20624
Man2a1	19.6777	17.7488	21.5185		1.10868	0.824816	1.09355
Tbx3os1	19.6678	12.8469	14.4533		1.53094	0.888856	0.734871
Spin1	19.6467	16.9816	19.9042		1.15694	0.853167	1.01311
Rsl24d1	19.6465	17.1875	20.9475		1.14307	0.820504	1.06622
Sec61a1	19.6439	19.2558	22.0441		1.02015	0.873513	1.12219
Pcsk1	19.6384	27.4024	20.6574		0.716667	1.32652	1.05189
Pitrm1	19.6273	15.9114	19.3315		1.23354	0.823081	0.984929
Sil1	19.6166	19.3636	22.6577		1.01307	0.854615	1.15503
Larp1	19.5938	19.1864	19.4268		1.02123	0.987625	0.991477
Irf2bp2	19.5818	19.9384	20.1949		0.982115	0.987299	1.03131
Ndrg1	19.5766	22.0996	21.552		0.885835	1.02541	1.10091
Fkbp8	19.5649	17.9772	20.9568		1.08832	0.857822	1.07114
Sec24c	19.559	16.7067	19.4098		1.17073	0.860735	0.992372
Pim3	19.5557	27.6296	14.7521		0.707781	1.87293	0.754363
Carhsp1	19.5398	23.6429	25.3043		0.826455	0.934343	1.29501
AW549877	19.5052	16.6969	19.8398		1.16819	0.841586	1.01715
U2af1	19.4845	16.7088	19.6303		1.16612	0.851174	1.00748
Hmgn1	19.4698	18.9008	22.1263		1.0301	0.854223	1.13644
Prr13	19.4367	19.6864	23.941		0.987316	0.822288	1.23174
Rab5a	19.4238	16.2807	20.1177		1.19306	0.809272	1.03572
Rad21	19.4169	18.1542	22.2735		1.06955	0.815058	1.14712
Arpc5	19.3823	18.4647	23.4412		1.04969	0.787703	1.20941
Uhmk1	19.3608	18.9016	20.2413		1.02429	0.933814	1.04548
Cdk4	19.333	17.1761	20.0337		1.12558	0.85736	1.03624
Gpc4	19.3311	20.8492	24.4909		0.927187	0.851304	1.26692
Irak1	19.3218	19.1024	20.5549		1.01149	0.929336	1.06382
Trim44	19.3097	19.2387	19.218		1.00369	1.00108	0.995251
Ube2s	19.3057	22.3007	21.5087		0.865699	1.03682	1.11411
Ewsr1	19.3037	16	18.5326		1.20648	0.863344	0.960054
Bphl	19.2984	17.5672	21.0061		1.09855	0.83629	1.08849
Gnpda1	19.281	16.1025	19.6886		1.19739	0.817859	1.02114
C1ql1	19.2679	22.1051	23.4931		0.87165	0.940919	1.21929
Cct4	19.2624	21.8888	20.7591		0.880012	1.05442	1.0777
Lin7c	19.2553	15.9411	18.3378		1.2079	0.869303	0.952351
Tpm3	19.2418	16.1914	21.473		1.1884	0.754035	1.11596
Oxct1	19.2372	24.5539	26.0457		0.783468	0.942724	1.35392
Arl3	19.2249	18.2288	20.6656		1.05464	0.882084	1.07494
Ei24	19.2245	19.0707	20.926		1.00806	0.91134	1.08851
Ppp2r5c	19.2173	17.9291	20.5937		1.07185	0.870611	1.07162
Clec2d	19.1756	22.6195	24.7273		0.847746	0.914758	1.28952
Shh	19.1446	15.5445	17.2002		1.2316	0.903739	0.898436
Rpl10-ps3	19.1209	19.1926	22.6987		0.996264	0.845537	1.18711
Mut	19.1163	20.0642	22.2844		0.952757	0.90037	1.16573
Tagln2	19.0954	21.6402	24.1708		0.882404	0.895303	1.26579
Hnrnpl	19.0928	18.7134	20.2361		1.02027	0.924753	1.05988
Ndufa7	19.0916	20.8737	23.6951		0.914625	0.880929	1.24113
Chtop	19.0876	17.9035	21.0225		1.06614	0.851635	1.10137
Ndufa10	19.0344	25.1235	24.4475		0.757633	1.02765	1.28439
Abhd3	19.0312	16.5454	19.6144		1.15024	0.843533	1.03064
Cpt2	19.0252	27.5763	28.9308		0.689911	0.953181	1.52066
Tardbp	19.0074	16.0201	18.8043		1.18647	0.851938	0.989315
Suclg2	18.9953	15.5032	18.6104		1.22525	0.83304	0.979737
H6pd	18.9888	23.8127	26.5814		0.797423	0.895841	1.39985
Hdlbp	18.9783	20.6284	21.8023		0.920008	0.946157	1.1488
Krcc1	18.965	17.8678	20.7896		1.06141	0.859459	1.09621
Srp54b	18.9566	18.8162	22.037		1.00746	0.853846	1.1625
Anapc5	18.9381	18.5808	19.5727		1.01923	0.949322	1.03351
D17Wsu92e	18.9295	18.6555	19.6097		1.01469	0.95134	1.03593
Ubqln2	18.9115	17.7336	20.6132		1.06642	0.860303	1.08998
Pdia6	18.8794	19.8156	24.369		0.952754	0.813148	1.29077
Got1	18.8779	29.5743	22.9772		0.638321	1.28712	1.21715
Tmem167b	18.8674	18.6409	22.1581		1.01215	0.841268	1.17441
Tnpo1	18.8594	17.6466	20.3057		1.06873	0.869047	1.07669
Penk	18.8589	25.4057	30.3117		0.74231	0.838148	1.60729
Hsd17b10	18.8436	21.3242	24.1978		0.883672	0.881245	1.28414
Pla2g2f	18.8313	14.9031	18.4924		1.26358	0.805904	0.982003
Ctgf	18.8294	23.1092	21.5869		0.814801	1.07052	1.14645
Fam96a	18.828	16.9513	21.0043		1.11071	0.80704	1.11559
Stom	18.8257	24.376	24.4194		0.772305	0.998223	1.29713
Mbtps1	18.8234	17.8237	19.9435		1.05609	0.89371	1.05951
Slc22a17	18.8132	18.1031	19.7479		1.03923	0.91671	1.04968
Ddx50	18.8113	17.8361	20.8071		1.05468	0.857212	1.1061
Cisd3	18.7977	23.2433	24.3677		0.808736	0.953857	1.29631
Prkag1	18.7957	18.1601	21.6951		1.035	0.83706	1.15426
Stx12	18.789	16.9391	19.5091		1.10921	0.868267	1.03833
Hspb8	18.7835	31.0855	25.4555		0.604253	1.22117	1.35521
Esd	18.7759	18.2365	22.3925		1.02958	0.814402	1.19262
Elovl6	18.7719	53.6696	36.2106		0.349768	1.48215	1.92898
Ptprn	18.7701	23.7479	19.8653		0.79039	1.19545	1.05835
Rela	18.7658	19.6524	20.9955		0.954886	0.936029	1.11882
Lum	18.7605	17.7039	27.2397		1.05968	0.64993	1.45197
Pdrg1	18.7519	16.1495	21.5482		1.16114	0.749459	1.14912
Tsc22d3	18.7516	17.6655	18.6652		1.06148	0.94644	0.995392
Trappc2l	18.7497	18.312	19.5963		1.0239	0.934462	1.04515
Gsg1l	18.7496	12.4514	14.089		1.50582	0.883767	0.751429
Srp72	18.7085	17.1621	19.7062		1.09011	0.870898	1.05333
Nrbp2	18.6968	15.1599	19.2264		1.23331	0.788494	1.02833
Gstm7	18.6922	15.0134	17.4382		1.24503	0.860949	0.932913
Myo7a	18.6885	13.8083	14.0726		1.35343	0.981219	0.753009
Cplx2	18.6736	20.4043	17.6924		0.91518	1.15328	0.947455
Slmo2	18.668	16.6443	21.5929		1.12159	0.770823	1.15668
Prdx5	18.6677	20.4247	22.468		0.913977	0.909057	1.20358
Sbds	18.6655	18.4761	20.2884		1.01025	0.910673	1.08695
Kars	18.6594	18.2524	21.3526		1.0223	0.854809	1.14433
Dock1	18.6576	15.0743	19.1426		1.23771	0.787474	1.02599
Cct6a	18.6522	20.1597	21.8793		0.925222	0.921405	1.17301
Laptm5	18.6356	17.6753	21.8873		1.05433	0.80756	1.17449
Snx6	18.6295	18.352	22.2828		1.01512	0.823595	1.1961
Cdc42se1	18.6169	15.1689	18.3064		1.22731	0.828612	0.983322
Kansl2	18.6044	14.0982	18.3431		1.31963	0.768583	0.985955
Dpp8	18.5926	17.8097	18.8053		1.04396	0.947057	1.01144
Pum2	18.5792	16.4246	19.5457		1.13118	0.840318	1.05202
Cbr1	18.5765	18.3127	20.4755		1.01441	0.894371	1.10223
Coq10b	18.5674	20.3515	14.0141		0.912336	1.45222	0.754769
Hipk3	18.5594	19.0794	21.4725		0.972745	0.88855	1.15696
Mapk13	18.5574	13.6468	20.2805		1.35984	0.672903	1.09285
Txnl1	18.5549	16.7997	20.9851		1.10448	0.800554	1.13097
Ddx3y	18.5502	25.4148	23.213		0.729898	1.09485	1.25136
Ypel3	18.5488	17.1935	19.9999		1.07883	0.859679	1.07823
Atn1	18.5447	19.0632	18.895		0.972801	1.0089	1.01889
Pccb	18.5397	25.465	25.7481		0.728046	0.989005	1.38881
Calcoco1	18.525	15.4901	19.7106		1.19593	0.785877	1.064
Ptbp3	18.5207	17.581	21.1475		1.05345	0.831351	1.14183
Txndc15	18.5062	19.0392	21.1032		0.972005	0.902195	1.14033
Gch1	18.4748	23.0857	20.6933		0.80027	1.11561	1.12008
Acadsb	18.4699	20.8947	24.97		0.883951	0.836792	1.35193
Fam103a1	18.465	14.8926	19.0267		1.23988	0.782721	1.03042
Bag6	18.4612	18.2213	19.3449		1.01317	0.941918	1.04787
Rapgef4	18.4603	14.5683	21.3347		1.26716	0.682845	1.15571
Os9	18.4494	18.8008	19.9816		0.981309	0.940906	1.08305
Pabpn1	18.4477	16.7708	18.0785		1.09999	0.927665	0.979987
Tmem70	18.4371	16.6874	21.5755		1.10485	0.773442	1.17022
Srsf11	18.4161	15.7343	16.7327		1.17044	0.940332	0.908591
Ube2r2	18.4147	18.4484	21.1504		0.998173	0.872248	1.14856
Sacm1l	18.4015	18.6334	20.1503		0.987555	0.924721	1.09504
Ncbp2	18.3956	16.6609	19.7489		1.10412	0.843637	1.07357
Vti1b	18.3934	19.6628	20.6387		0.935442	0.952715	1.12207
Gsk3a	18.3701	18.8435	20.819		0.974877	0.905111	1.13331
Asna1	18.3688	15.9758	16.3071		1.14979	0.979684	0.887761
Gimap4	18.3558	12.4732	18.5733		1.47162	0.671566	1.01185
Tm7sf3	18.333	15.604	17.0829		1.17489	0.913428	0.931811
Strn3	18.326	17.5826	19.047		1.04228	0.923117	1.03934
Cd99l2	18.3141	17.4831	20.1968		1.04753	0.865637	1.1028
Lynx1	18.2955	17.2539	15.5599		1.06037	1.10887	0.850477
Eif3b	18.2878	19.1924	20.7393		0.952867	0.925412	1.13405
Scg3	18.2878	20.1212	18.9348		0.908882	1.06266	1.03538
Marcks	18.2641	17.1772	23.5075		1.06328	0.730711	1.28709
Tomm70a	18.2619	16.0598	19.2829		1.13712	0.832852	1.05591
Fcer1g	18.2367	13.2815	18.5071		1.37309	0.717643	1.01483
Rbm7	18.218	16.3257	19.4009		1.11591	0.841492	1.06493
Stat1	18.2155	9.83	14.3428		1.85305	0.685361	0.787395
Chmp2b	18.2044	17.0875	20.3905		1.06536	0.838013	1.12009
Akr1b3	18.1966	14.1314	16.4576		1.28767	0.858655	0.904433
Pja1	18.1957	19.9883	18.0363		0.910318	1.10823	0.99124
Gm17132	18.19	16.681	12.3009		1.09046	1.35608	0.676245
Dnm1l	18.1823	17.0016	19.1637		1.06945	0.887177	1.05398
Fam173a	18.1595	16.5771	21.0394		1.09546	0.787907	1.15859
Fam168b	18.1234	17.7754	19.4178		1.01958	0.915418	1.07142
Gprasp1	18.1221	19.336	17.157		0.937221	1.127	0.946745
Vcl	18.1192	19.0325	20.1094		0.952014	0.946448	1.10984
Ppp1r2	18.1133	16.8709	19.8528		1.07364	0.8498	1.09603
Tma7	18.1062	17.7005	20.716		1.02292	0.854436	1.14414
Max	18.1007	15.9513	17.4947		1.13475	0.911779	0.966521
Mmd	18.0909	31.7273	31.6281		0.5702	1.00314	1.74829
Otub1	18.0864	16.12	21.5257		1.12199	0.748872	1.19016
Ccrn4l	18.0854	17.1033	18.8263		1.05742	0.908479	1.04097
Eci2	18.0812	18.1806	19.6745		0.994533	0.924069	1.08812
Ifit3	18.0789	9.32749	12.914		1.93824	0.722277	0.714313
Bnip2	18.0781	16.8311	19.1798		1.07409	0.877543	1.06094
Timm23	18.077	22.8875	24.5295		0.78982	0.93306	1.35695
Ddx1	18.0758	18.2795	21.7626		0.988856	0.83995	1.20396
Plin3	18.0667	17.7619	19.9006		1.01716	0.892531	1.10151
Sarnp	18.0637	16.3286	20.4015		1.10626	0.800363	1.12942
Acta2	18.0551	30.605	31.4971		0.58994	0.971677	1.7445
Gm16586	18.0543	15.5123	14.8668		1.16387	1.04342	0.823449
Hsd17b4	18.0406	23.4504	24.7587		0.769309	0.947158	1.37239
Emc2	18.0391	19.1406	22.658		0.942452	0.844761	1.25605
Pigs	18.0382	17.2097	19.1964		1.04814	0.896507	1.06421
Psmc4	18.0346	17.4484	19.7741		1.0336	0.882387	1.09645
Adipor2	18.025	33.4436	28.8745		0.538967	1.15824	1.60191
Psmb6	18.0242	18.7944	21.922		0.95902	0.857331	1.21625
Serinc5	18.0203	16.2759	21.4619		1.10718	0.758362	1.19098
Dcaf7	18.0103	16.5357	17.9823		1.08918	0.919554	0.998445
Papola	17.9787	17.156	19.6102		1.04795	0.874851	1.09075
Aifm2	17.9719	18.0817	23.0018		0.993928	0.786099	1.27988
Snrpb	17.9704	16.8537	20.2866		1.06626	0.83078	1.12889
Ptcd3	17.9625	14.4231	17.7743		1.2454	0.811458	0.989523
Snrpd1	17.9598	17.5239	20.1341		1.02487	0.870359	1.12106
Zscan26	17.9566	15.6931	16.8137		1.14424	0.933352	0.936352
Rab6a	17.921	18.4899	18.8744		0.969232	0.979628	1.0532
Atxn7l3b	17.9007	17.148	20.2078		1.04389	0.848583	1.12888
Atp6v1c1	17.8955	16.7014	18.6616		1.0715	0.894961	1.04281
Ppp1cb	17.8649	15.73	20.316		1.13572	0.774267	1.1372
Pef1	17.8549	18.0104	21.7885		0.991366	0.826601	1.22031
Abce1	17.8473	16.9355	20.4429		1.05384	0.828429	1.14543
Gm26917	17.835	21.0903	13.7188		0.845649	1.53733	0.769207
Ppp6c	17.8342	16.5418	20.7401		1.07813	0.797576	1.16294
Dag1	17.8243	19.4972	21.8885		0.914198	0.890751	1.22801
Anp32e	17.8157	15.9128	17.8955		1.11958	0.889207	1.00448
Arf6	17.7975	14.5006	16.0653		1.22736	0.902604	0.902672
Babam1	17.797	17.0955	20.4585		1.04103	0.835618	1.14955
Psma3	17.7896	17.8876	21.1157		0.994521	0.847123	1.18697
Stk24	17.7881	17.3056	20.2799		1.02788	0.853338	1.14008
Fam162a	17.7799	19.3399	20.9177		0.919338	0.924571	1.17648
Chd4	17.7707	17.6935	17.3617		1.00436	1.01911	0.976985
Gtf2i	17.7525	15.9781	17.6612		1.11105	0.904701	0.994857
Rbpms2	17.7444	16.8098	20.5956		1.0556	0.816184	1.16068
Mrps16	17.7269	20.7435	25.6863		0.854576	0.807571	1.449
Chmp1a	17.7254	16.5938	18.8089		1.06819	0.882231	1.06113
Serf2	17.7183	18.2508	20.013		0.970823	0.911947	1.12951
Arf5	17.6977	17.2439	20.6012		1.02632	0.837034	1.16406
Atp5j	17.6958	17.6989	20.3544		0.999825	0.869537	1.15024
Fopnl	17.6955	13.8156	16.7413		1.28083	0.825241	0.946077
Jmjd8	17.6927	17.1502	18.8483		1.03163	0.909907	1.06532
Fam195a	17.6911	16.4437	19.2708		1.07586	0.853296	1.08929
Dennd5a	17.6894	16.2902	18.4566		1.08589	0.882622	1.04337
Rsl1d1	17.6796	17.5373	21.0318		1.00811	0.833847	1.18961
Polr2f	17.6622	16.8144	21.0257		1.05042	0.799707	1.19043
Phf5a	17.6597	18.2928	22.4201		0.965391	0.815911	1.26956
Myadm	17.6404	20.6245	23.7765		0.855313	0.867432	1.34784
Id1	17.6312	21.9732	24.7497		0.802396	0.887817	1.40374
Gm20716	17.625	14.518	19.0803		1.21401	0.76089	1.08257
Seh1l	17.6213	16.2981	19.6549		1.08119	0.829213	1.11541
Enpp5	17.6127	16.9904	18.1423		1.03663	0.936507	1.03007
Ddit4	17.6006	20.7336	14.7243		0.848893	1.40812	0.836579
Vbp1	17.5714	14.5007	17.8962		1.21176	0.810267	1.01848
Nxf1	17.5606	15.53	16.4242		1.13075	0.945556	0.935287
Eif4a3	17.5394	16.1442	18.9823		1.08642	0.850487	1.08227
Csnk1a1	17.5255	16.9927	19.3174		1.03135	0.879658	1.10225
Luc7l2	17.5085	13.1973	14.1529		1.32667	0.93248	0.808345
Gstt1	17.4822	16.2958	19.3637		1.0728	0.841564	1.10762
Cds2	17.4766	17.6367	17.2826		0.990922	1.02049	0.988899
Frmd6	17.4713	16.9669	15.3747		1.02973	1.10356	0.879997
Akap8l	17.451	14.7608	15.8252		1.18225	0.93274	0.906836
G3bp2	17.4463	14.762	19.5284		1.18184	0.755925	1.11934
Pdcd4	17.4415	15.5416	18.895		1.12225	0.822524	1.08334
Man2a2	17.441	17.4683	17.2072		0.998437	1.01517	0.986595
Riok3	17.4392	16.5224	18.025		1.05549	0.916638	1.03359
Fam32a	17.4245	17.1135	18.4808		1.01817	0.926015	1.06062
Psmc3	17.422	17.1862	19.02		1.01372	0.903586	1.09172
Ociad1	17.3954	17.8017	19.9935		0.977176	0.890374	1.14936
Ank	17.3906	20.3649	19.9866		0.85395	1.01893	1.14928
Adcyap1r1	17.3798	19.0396	17.1517		0.912824	1.11007	0.986876
Snapin	17.3707	14.5376	17.4396		1.19488	0.833597	1.00397
Klhl9	17.3531	15.4719	21.0202		1.12159	0.736049	1.21132
Ehd3	17.3408	15.0301	16.8571		1.15374	0.891618	0.972106
Gpbp1	17.3262	16.0454	18.8128		1.07982	0.852898	1.0858
Pcmtd2	17.3157	14.557	16.1062		1.18951	0.903813	0.93015
Ctdnep1	17.2667	18.5081	21.9743		0.932927	0.842261	1.27264
Gm20390	17.2371	20.9819	23.4743		0.821522	0.893824	1.36185
Api5	17.2278	16.0423	18.8056		1.0739	0.85306	1.09158
Grb2	17.2263	16.529	18.2919		1.04219	0.903624	1.06186
Vegfb	17.2041	23.3233	22.416		0.737636	1.04048	1.30295
Tjp1	17.1968	16.8696	19.5269		1.0194	0.863916	1.1355
Fam134a	17.1694	16.5599	18.5608		1.03681	0.892198	1.08104
Adipor1	17.1601	17.0632	19.4962		1.00568	0.875206	1.13614
Pafah1b1	17.132	16.2056	18.1547		1.05717	0.892639	1.0597
Mrpl24	17.1314	15.8293	17.7947		1.08226	0.889551	1.03872
Jak1	17.1297	16.2233	18.2756		1.05587	0.887703	1.0669
D15Ertd621e	17.1271	14.6031	16.278		1.17284	0.897107	0.950424
Flna	17.1259	19.1485	19.0893		0.894373	1.0031	1.11465
H2-Q6	17.1249	6.80976	12.7421		2.51476	0.53443	0.744069
Pfkm	17.1182	15.4101	16.8619		1.11084	0.913901	0.985028
Psmb3	17.1024	16.1182	18.0079		1.06106	0.895063	1.05295
Golga7	17.0961	14.1228	18.9039		1.21053	0.747084	1.10574
Hax1	17.0935	15.501	18.2894		1.10274	0.84754	1.06996
Smim7	17.0811	17.0662	20.5834		1.00087	0.829124	1.20504
Zfr	17.0776	16.851	18.0629		1.01345	0.932907	1.0577
Cd300lg	17.0604	17.0715	18.2057		0.99935	0.937701	1.06713
Atraid	17.0474	16.7933	19.2623		1.01513	0.871822	1.12993
Ahnak	17.0396	19.469	18.2174		0.875217	1.0687	1.06912
Ap3d1	17.0331	18.0841	18.2888		0.941883	0.988807	1.07372
Anp32a	17.0289	18.2485	24.0236		0.933167	0.759607	1.41075
Hnrnpu	17.0277	17.439	17.6102		0.976415	0.990278	1.03421
Rab11b	17.0256	17.7063	20.2607		0.961556	0.873923	1.19001
Slc31a1	16.9951	19.3348	19.1718		0.87899	1.0085	1.12808
Pla2g5	16.9934	15.6967	18.1319		1.08261	0.865695	1.067
Cx3cl1	16.9788	16.3575	20.4887		1.03798	0.798367	1.20672
Aamp	16.9658	16.5732	19.1727		1.02369	0.864417	1.13008
Atp5g2	16.965	17.2502	18.2128		0.983467	0.947147	1.07355
Vps11	16.9323	13.919	17.0172		1.21649	0.817937	1.00501
Cd68	16.9197	16.6464	20.9997		1.01642	0.792697	1.24114
Uqcrq	16.9197	23.1669	22.1319		0.730339	1.04677	1.30806
Ddx24	16.9066	15.8522	17.7728		1.06651	0.891936	1.05123
Csnk2a1	16.887	16.5816	19.0843		1.01842	0.868861	1.13012
C1qbp	16.879	16.0667	18.4537		1.05056	0.870649	1.09329
Plin4	16.8638	35.8549	35.2409		0.470335	1.01742	2.08974
Pop4	16.8634	13.0417	17.2833		1.29304	0.754584	1.0249
Alkbh5	16.8614	15.5652	16.8421		1.08328	0.924184	0.998855
Syap1	16.8593	17.3214	20.1184		0.973322	0.860973	1.19331
Mgst3	16.8538	19.6079	22.9924		0.859541	0.852799	1.36423
Pitpna	16.8438	16.8265	18.6496		1.00103	0.902245	1.10721
Arnt2	16.8072	17.8272	15.1304		0.942784	1.17824	0.900233
H2-Ke6	16.803	16.4528	17.7896		1.02129	0.924855	1.05872
Ephx2	16.7885	36.0156	33.6292		0.466145	1.07096	2.00311
Fbxw11	16.7838	14.4594	17.7741		1.16075	0.81351	1.059
Smim15	16.7683	14.6004	17.3226		1.14848	0.842853	1.03306
H2-T22	16.7638	12.3348	16.8734		1.35907	0.73102	1.00654
Cygb	16.7627	18.998	19.921		0.88234	0.953667	1.18841
Cbx5	16.7607	16.1015	17.5538		1.04094	0.917266	1.04732
Magt1	16.7544	15.9473	17.4777		1.05061	0.912437	1.04317
Memo1	16.7466	14.1638	17.6697		1.18235	0.801587	1.05512
Gpr108	16.7352	15.5741	17.1757		1.07455	0.906752	1.02632
Wdr26	16.7204	15.8111	17.7512		1.05751	0.890706	1.06165
Acsl5	16.719	19.9654	22.8362		0.837399	0.874287	1.36588
Pabpc4	16.6982	17.3915	17.6581		0.960136	0.984902	1.05749
Atp5j2	16.6888	21.883	21.137		0.762638	1.03529	1.26654
Ensa	16.6881	16.1333	17.7208		1.03439	0.910416	1.06188
Rock2	16.6879	15.9482	16.2728		1.04638	0.980053	0.975126
Rhoq	16.6709	19.5115	21.2047		0.854414	0.92015	1.27196
Mef2d	16.669	16.2278	16.0421		1.02719	1.01158	0.962391
Fundc1	16.6658	14.2804	17.7364		1.16704	0.805146	1.06424
Fh1	16.6593	23.8936	23.428		0.697229	1.01987	1.4063
Ndufa12	16.6575	19.6607	20.3967		0.847249	0.963916	1.22448
Sec14l1	16.6568	14.4906	16.0215		1.14949	0.904447	0.961859
Clptm1	16.6444	16.8347	17.642		0.988696	0.95424	1.05994
Pbx1	16.6333	14.8532	16.6087		1.11985	0.894302	0.998521
Lsm14a	16.6332	13.9703	16.3718		1.19061	0.853315	0.984284
Scarna2	16.6292	16.9485	14.0255		0.981161	1.20841	0.843426
Ctsa	16.6281	16.3629	18.5351		1.01621	0.882806	1.11469
Park7	16.6263	16.4371	19.1088		1.01151	0.860185	1.14931
Zdhhc20	16.6259	13.77	16.1813		1.2074	0.850982	0.973259
Per1	16.6098	25.6134	12.5736		0.648481	2.03708	0.756999
Rpl22l1	16.5971	16.3105	18.1996		1.01757	0.896201	1.09655
Msi2	16.5865	13.44	14.4959		1.23411	0.927159	0.873958
Nbr1	16.5769	14.9967	16.4551		1.10537	0.911371	0.992652
Vps4a	16.5694	13.8534	17.8603		1.19605	0.775653	1.07791
Dctn4	16.5591	15.3388	17.7117		1.07956	0.866026	1.06961
Rragc	16.5575	17.0776	20.1076		0.969545	0.849311	1.21441
Hnrnph2	16.5485	15.9107	16.5049		1.04009	0.963999	0.997365
Hipk2	16.5333	16.5872	14.215		0.996751	1.16688	0.85978
Eif4ebp2	16.5278	20.2735	19.2304		0.815242	1.05424	1.16352
Brd2	16.523	19.2256	16.9261		0.859427	1.13586	1.0244
Capza1	16.5224	15.8952	19.6964		1.03946	0.80701	1.1921
Zfp706	16.5182	14.8795	17.6628		1.11013	0.84242	1.06929
Cul4a	16.5155	11.5966	14.212		1.42417	0.815972	0.860525
Psmd7	16.496	17.0185	19.0031		0.969298	0.895564	1.15198
Nampt	16.4865	17.8116	17.4781		0.925605	1.01908	1.06015
Mzt1	16.478	13.02	15.9222		1.26559	0.817726	0.96627
Atp6v1a	16.4775	16.0995	17.047		1.02348	0.944418	1.03456
Trim28	16.4754	14.7933	17.9277		1.11371	0.825164	1.08815
Klf9	16.4727	19.3355	14.9267		0.851941	1.29536	0.906148
Napa	16.4302	17.7361	18.2571		0.926371	0.971463	1.11119
Gm28048	16.4247	10.4358	12.8977		1.57388	0.809121	0.785262
Pqbp1	16.4201	16.7008	20.2514		0.983192	0.824674	1.23333
Pa2g4	16.4099	15.5963	18.8913		1.05217	0.825581	1.15121
Csnk1g2	16.4089	17.3206	18.544		0.947363	0.934027	1.13012
Chordc1	16.4038	22.3501	17.0786		0.733947	1.30866	1.04114
Emc4	16.3983	17.0671	19.0908		0.960813	0.893996	1.16419
Xdh	16.3978	14.6178	16.4702		1.12177	0.88753	1.00442
Tmem55a	16.3938	14.8741	17.4423		1.10217	0.85276	1.06396
Slc23a2	16.3885	18.8509	14.6298		0.869375	1.28853	0.892687
Rnf44	16.3861	14.4493	15.8669		1.13404	0.910657	0.968315
Slc44a2	16.3808	13.6905	15.2975		1.19651	0.89495	0.933868
Abhd8	16.3792	15.2569	16.9941		1.07356	0.897776	1.03754
Col4a3bp	16.3688	11.8913	14.5689		1.37654	0.816211	0.890041
Ifi30	16.3659	14.2336	19.2799		1.14981	0.738261	1.17805
Pofut2	16.3584	16.7108	18.1912		0.978912	0.91862	1.11204
Zfp207	16.3379	13.0751	16.8547		1.24954	0.775754	1.03163
Nisch	16.3256	15.5252	15.5759		1.05155	0.996745	0.954078
Yipf3	16.3171	15.4499	17.6775		1.05613	0.873987	1.08337
Drap1	16.3154	18.308	18.8924		0.891162	0.969067	1.15795
Ltbp4	16.3016	19.5427	20.4085		0.834153	0.957576	1.25193
S100a10	16.3	18.8932	22.0603		0.862744	0.856434	1.35339
Cycs	16.293	27.407	22.6367		0.594483	1.21073	1.38935
Cyba	16.2925	15.242	20.4233		1.06892	0.746304	1.25354
Maz	16.2883	15.8744	18.8866		1.02607	0.840511	1.15952
Dmpk	16.286	15.0539	15.5354		1.08185	0.969006	0.953911
Rnf10	16.2852	18.7692	20.0931		0.867656	0.934112	1.23383
Atp6v0e	16.2752	16.0568	17.9326		1.0136	0.895397	1.10184
Clpp	16.2645	15.7723	19.0847		1.03121	0.826437	1.1734
Slc18a1	16.2611	18.1359	16.211		0.896625	1.11874	0.996919
Ipo7	16.2529	17.1662	18.1099		0.946797	0.94789	1.11426
Tmem242	16.2516	16.6598	18.1664		0.975498	0.917067	1.11782
Smoc2	16.2509	18.533	22.3769		0.876863	0.82822	1.37696
Atp1a2	16.2142	30.3061	25.7131		0.535014	1.17862	1.58584
Mfn2	16.2047	19.0757	19.2074		0.849494	0.993143	1.1853
Syngr2	16.2047	15.4953	19.5501		1.04578	0.792594	1.20645
Adam9	16.1753	12.9329	16.1242		1.25071	0.80208	0.996841
Nudt16l1	16.1707	14.6269	20.4281		1.10555	0.716019	1.26328
Ccny	16.1654	15.3239	17.82		1.05491	0.859927	1.10235
Spag7	16.1643	15	18.5676		1.07762	0.807859	1.14868
Ssbp4	16.1541	13.4105	15.9859		1.20459	0.838896	0.989588
Zc3h11a	16.1332	15.4776	15.458		1.04236	1.00127	0.958148
Cox7a1	16.1301	27.8571	26.3317		0.57903	1.05793	1.63246
Elp2	16.1265	14.0388	17.3767		1.14871	0.807909	1.07752
Mknk2	16.1181	30.6385	22.8925		0.526073	1.33836	1.4203
Tpst2	16.1143	15.7522	16.5683		1.02299	0.950743	1.02817
Ndufc1	16.1092	17.3534	18.4138		0.928302	0.942413	1.14306
Irgm2	16.107	6.56355	12.1498		2.45401	0.540219	0.754318
Ptpra	16.1066	15.5585	17.5208		1.03523	0.888002	1.0878
Zadh2	16.0813	14.39	18.2255		1.11753	0.789553	1.13333
Ppp6r3	16.0586	13.9469	16.8609		1.15141	0.827174	1.04996
Pitpnb	16.0457	16.3967	17.4385		0.978593	0.940259	1.0868
Optn	16.0246	12.9346	13.0535		1.23889	0.990891	0.814591
Mapk1ip1l	15.9977	15.6027	16.2775		1.02532	0.958544	1.01749
Bub3	15.9961	15.2518	18.4247		1.0488	0.827791	1.15182
2005-03-01	15.9624	19.84	21.106		0.804556	0.940017	1.32223
Ap2s1	15.9597	15.7175	18.1714		1.01541	0.864958	1.13858
Faim2	15.9443	19.784	17.9877		0.805919	1.09986	1.12816
Rexo2	15.9351	16.6538	20.0997		0.956845	0.82856	1.26135
Tor1aip1	15.9183	15.0793	16.6734		1.05564	0.904393	1.04744
Rnf14	15.8959	14.3915	17.1401		1.10453	0.839639	1.07827
Fam3c	15.8915	13.9519	15.6584		1.13902	0.891017	0.985332
Usp22	15.8866	13.489	16.1378		1.17774	0.835864	1.01581
Msrb1	15.8803	17.1803	19.2348		0.924332	0.893188	1.21124
Gm21092	15.861	15.2697	16.9033		1.03872	0.903356	1.06571
Myl9	15.8562	26.544	28.2995		0.597355	0.937967	1.78476
Snx5	15.8437	14.4488	17.9909		1.09654	0.803117	1.13552
Mmadhc	15.8356	15.1152	17.601		1.04766	0.858769	1.11148
B4galt1	15.8048	15.0141	18.0023		1.05266	0.83401	1.13904
Psme3	15.783	15.1416	16.3292		1.04236	0.927271	1.03461
Nptn	15.7825	15.1297	17.8735		1.04315	0.846488	1.13249
Fabp3	15.7738	20.5163	19.088		0.768842	1.07483	1.21011
Rcn3	15.7667	19.7949	22.08		0.796503	0.896508	1.40042
Tns2	15.763	18.703	17.9998		0.842806	1.03907	1.1419
Ssrp1	15.7613	14.7115	17.8413		1.07136	0.824576	1.13197
Ubl7	15.746	15.9027	18.5882		0.990146	0.855527	1.1805
Mlf2	15.7454	16.9581	18.6361		0.928488	0.90996	1.18359
Mrps23	15.7307	15.5039	17.4718		1.01463	0.887367	1.11068
Cela1	15.7289	12.8667	14.534		1.22245	0.885283	0.924032
Scamp2	15.7176	15.4608	19.365		1.01661	0.798389	1.23206
Susd6	15.7062	14.6543	15.9686		1.07178	0.917695	1.01671
Ccdc47	15.7017	14.5881	16.1467		1.07634	0.903473	1.02834
2002-09-01	15.6641	13.67	16.9654		1.14587	0.805758	1.08308
Ankrd40	15.6465	15.3837	17.6727		1.01708	0.870478	1.1295
G0s2	15.6384	24.4417	22.5024		0.639825	1.08618	1.43892
Ipo5	15.6276	15.7329	16.8489		0.993307	0.933764	1.07815
R3hdm2	15.6235	16.1747	16.4574		0.965922	0.982822	1.05337
Wbp1l	15.6041	14.0689	17.9489		1.10912	0.783831	1.15027
Ccnd3	15.571	16.6209	19.3107		0.936833	0.860709	1.24017
Dnajc8	15.5685	12.1779	15.6651		1.27842	0.777391	1.0062
Vapb	15.5655	15.4885	16.5365		1.00497	0.936625	1.06238
Rnf5	15.553	15.409	15.2002		1.00935	1.01374	0.977316
Polr2k	15.5529	13.8111	15.2583		1.12612	0.905153	0.981058
Micu2	15.5493	13.8607	17.1007		1.12183	0.810534	1.09977
Ppp2r5b	15.5474	14.6092	15.8234		1.06422	0.923266	1.01775
Stard10	15.5402	14.1391	15.9854		1.09909	0.884501	1.02865
Alcam	15.5381	18.1834	19.1303		0.854521	0.950503	1.23119
Lbh	15.5346	14.136	20.9393		1.09894	0.675094	1.34791
Nmt1	15.5327	14.1283	15.3511		1.0994	0.920344	0.988309
Cmpk1	15.5324	15.6623	19.7629		0.991706	0.79251	1.27237
Ahcy	15.5323	17.4333	18.3823		0.890956	0.948374	1.18349
Hap1	15.5285	15.7649	16.0058		0.985005	0.984949	1.03074
Edem3	15.5255	12.3385	16.082		1.2583	0.767224	1.03584
Pfdn1	15.5188	15.1313	17.6207		1.02561	0.858723	1.13544
Gps1	15.49	13.8093	17.0599		1.12171	0.80946	1.10135
Hmgn3	15.4898	10.1045	14.6435		1.53296	0.690033	0.945364
Mfsd1	15.4892	13.5856	15.4485		1.14012	0.879412	0.997372
Coa3	15.488	15.3487	19.6073		1.00908	0.782805	1.26597
Mrpl36	15.4785	13.8403	17.4595		1.11836	0.792709	1.12798
As3mt	15.476	12.7378	15.3336		1.21497	0.830712	0.990799
Arrdc3	15.4729	11.4057	16.6851		1.35659	0.683586	1.07834
Pcdhgc3	15.4691	15.9374	18.0304		0.970616	0.883918	1.16558
Sult1a1	15.4664	18.337	20.3698		0.843453	0.900205	1.31704
Cbfb	15.465	11.5819	15.7304		1.33527	0.736275	1.01716
Acot13	15.4638	17.7413	16.8399		0.871627	1.05353	1.08899
Insr	15.4533	13.9956	15.1178		1.10415	0.92577	0.978289
Erbb2ip	15.4234	13.0355	15.4698		1.18318	0.842642	1.00301
Lamtor4	15.4101	15.09	17.3659		1.02121	0.868944	1.12692
Csnk1d	15.3878	15.7878	16.3019		0.974664	0.968464	1.0594
Tpt1-ps3	15.3867	15.701	18.3029		0.979982	0.857842	1.18953
Ndufs7	15.3842	19.0093	18.2878		0.809299	1.03945	1.18874
Clcn4-2	15.3832	15.0727	16.5028		1.0206	0.913342	1.07278
Creg1	15.3832	16.5357	17.647		0.930302	0.937026	1.14716
Akap8	15.3814	12.051	13.5368		1.27636	0.89024	0.880076
Ptgis	15.3641	15.5206	16.7005		0.989917	0.929349	1.08698
Tfg	15.3626	15.0701	17.8894		1.01941	0.842404	1.16448
Ptpn11	15.3573	15.3224	15.4325		1.00228	0.992866	1.0049
Scamp4	15.3474	14.2277	17.1207		1.0787	0.831023	1.11554
Ankrd46	15.3465	15.7804	17.7703		0.972504	0.888021	1.15794
Ppp1r15b	15.3385	18.2865	16.0623		0.838788	1.13847	1.04719
Grcc10	15.336	14.307	16.6357		1.07192	0.860018	1.08475
Usp9x	15.3252	15.7375	16.2404		0.973801	0.969034	1.05972
Ndufs4	15.3248	19.7809	20.0885		0.774727	0.984688	1.31085
Aldh1l1	15.3211	14.0528	15.8622		1.09025	0.88593	1.03532
Cmtm6	15.3185	15.6737	18.7896		0.977338	0.834169	1.2266
Zfyve21	15.2967	11.8685	17.3071		1.28885	0.685759	1.13143
Aldh9a1	15.2917	15.8899	18.7182		0.962353	0.848901	1.22408
Prkrir	15.2873	14.2994	16.2768		1.06909	0.878514	1.06473
Matr3	15.2861	13.9176	15.9481		1.09833	0.872681	1.04331
Hsd3b6	15.2812	9.96704	9.68195		1.53317	1.02945	0.633586
Phlda1	15.2745	31.4093	15.5878		0.486305	2.01499	1.02051
Ift20	15.2648	14.2617	16.7573		1.07034	0.851074	1.09777
Dctn3	15.2625	16.666	18.5613		0.915787	0.89789	1.21614
Nt5c	15.2594	11.5781	14.7928		1.31795	0.782685	0.969422
Ivns1abp	15.2549	16.9259	15.8786		0.901276	1.06596	1.04089
Tmem109	15.2508	16.2991	19.0928		0.935684	0.853678	1.25192
Gnpat	15.2323	18.5404	19.2011		0.821573	0.965591	1.26055
Raver1	15.2274	13.7271	15.2749		1.10929	0.89867	1.00312
Iqgap1	15.2185	13.5559	15.2715		1.12265	0.88766	1.00348
Psmb10	15.2057	9.99143	14.343		1.52187	0.696607	0.943265
Gm561	15.204	13.2644	13.8611		1.14623	0.956951	0.911675
Dnajc5	15.1983	14.9963	15.9464		1.01347	0.940419	1.04922
Cops7a	15.1586	14.1497	16.3135		1.0713	0.867361	1.07619
Eif4e3	15.1515	17.0489	16.7564		0.888708	1.01746	1.10592
Rbms2	15.1413	16.5759	17.4433		0.913453	0.950273	1.15203
Gnb5	15.1247	14.0849	17.5358		1.07382	0.803208	1.15941
Ano6	15.1191	14.4544	14.6227		1.04599	0.98849	0.967167
Pgd	15.1143	23.7718	21.8141		0.635808	1.08974	1.44328
Scamp1	15.1057	12.8866	15.1057		1.1722	0.853095	1
Pls3	15.1022	14.9738	17.5913		1.00857	0.851205	1.16482
Cdh5	15.1004	18.5621	20.5504		0.813507	0.903248	1.36092
Abhd14b	15.0824	13.6718	16.215		1.10318	0.843158	1.07509
Ctsh	15.0803	12.5741	17.0199		1.19931	0.738788	1.12862
Podxl	15.0682	13.5634	15.4418		1.11095	0.878356	1.02479
Plekhb2	15.0551	13.7118	16.3353		1.09797	0.839397	1.08503
Stt3a	15.0506	14.2479	17.0228		1.05634	0.836989	1.13104
Gm13857	15.0121	14.4937	4.53092		1.03577	3.19884	0.301818
Akt2	15.0092	17.1405	17.5138		0.875657	0.978685	1.16687
Etnk1	15.0066	13.4222	15.9735		1.11804	0.840279	1.06443
Slc31a2	15.0038	10.6344	13.7774		1.41087	0.771873	0.918261
Tgm2	14.9964	19.8001	22.5083		0.75739	0.87968	1.50091
Bcat2	14.9856	15.2907	18.4756		0.980047	0.827616	1.23289
Aplp1	14.9844	16.1451	16.0354		0.928108	1.00684	1.07014
Prkacb	14.9818	13.1756	15.249		1.13709	0.86403	1.01783
Sh3glb1	14.9678	20.2623	20.2831		0.738702	0.998975	1.35512
Dusp1	14.9659	31.8772	11.6291		0.469486	2.74116	0.77704
Scyl1	14.9649	14.8755	15.5064		1.00601	0.959314	1.03618
Myo1c	14.9557	16.1053	17.2831		0.92862	0.931853	1.15562
Usp19	14.9553	13.2829	14.5056		1.12591	0.915708	0.96993
B230219D22Rik	14.9506	13.178	16.0854		1.13451	0.819252	1.0759
Trappc1	14.9299	14.5706	17.2473		1.02466	0.844805	1.15522
Ddc	14.9293	15.5286	14.1241		0.961407	1.09944	0.946066
Gna11	14.9273	14.9385	16.0865		0.99925	0.928636	1.07766
Ube3b	14.9081	13.8798	15.5628		1.07409	0.891858	1.04392
Vamp3	14.8985	15.6449	16.4912		0.952291	0.948682	1.1069
Hist2h2aa1	14.8969	17.6091	18.4613		0.845977	0.953839	1.23927
Psmd4	14.8915	14.7582	16.8213		1.00903	0.877352	1.12959
Cp	14.8777	18.5257	21.4984		0.803084	0.861725	1.44501
Lrp10	14.8732	13.9747	15.8549		1.06429	0.881412	1.066
Rnf167	14.8726	14.4129	17.5039		1.0319	0.823411	1.17692
Myh9	14.8722	15.1854	15.1707		0.979375	1.00097	1.02007
Naa60	14.8658	12.6099	15.6327		1.1789	0.806636	1.05159
Ubp1	14.8582	12.1061	14.0548		1.22733	0.86135	0.945929
Adgrl1	14.8547	12.8358	13.1791		1.15729	0.973951	0.887201
Tmem200a	14.8534	9.28078	13.8353		1.60045	0.670804	0.931457
Hyou1	14.8494	13.9458	15.9429		1.06479	0.874734	1.07364
Snx17	14.8433	13.5955	16.0338		1.09178	0.847928	1.0802
Numa1	14.8388	14.4634	14.6425		1.02596	0.987768	0.986771
Shc1	14.8364	15.9	16.4062		0.933107	0.969146	1.10581
Dnajc7	14.8211	12.749	14.6473		1.16253	0.870399	0.988273
Lix1l	14.8201	13.2329	16.197		1.11994	0.816997	1.09291
Akap2	14.8102	15.4464	14.7629		0.958812	1.0463	0.996806
Adh5	14.8023	12.4894	14.8583		1.18519	0.840567	1.00378
Osbp	14.8017	11.8407	13.8809		1.25007	0.853021	0.937791
Emc10	14.7949	16.1341	17.578		0.916996	0.917858	1.18811
Mvb12a	14.7947	12.3543	13.9717		1.19753	0.884237	0.944372
Lman1	14.7939	13.6915	17.0402		1.08052	0.803482	1.15184
Pim1	14.7797	19.7973	12.753		0.746551	1.55236	0.862873
Spint2	14.7682	14.4421	16.5715		1.02258	0.871502	1.12211
Psmd6	14.754	14.1908	16.6466		1.03969	0.852474	1.12828
Acp2	14.7532	13.1372	15.4895		1.12301	0.848136	1.04991
Qk	14.752	14.3095	16.3042		1.03092	0.877657	1.10522
Gata6	14.7397	11.7343	13.1841		1.25612	0.890034	0.894462
Srebf1	14.7357	19.7155	20.795		0.747417	0.948088	1.4112
Pank3	14.7339	22.1756	22.1583		0.664419	1.00078	1.5039
Midn	14.7266	31.8355	16.6177		0.462584	1.91576	1.12841
Yipf5	14.7225	14.6004	18.0698		1.00836	0.808	1.22736
Zmynd11	14.706	13.5048	14.1439		1.08895	0.954814	0.961778
Islr	14.7054	16.0744	21.0447		0.914834	0.763822	1.43109
Slc35a4	14.6911	15.1217	17.2791		0.971524	0.875144	1.17616
Snap47	14.6882	13.5513	15.9218		1.0839	0.851116	1.08399
Tspyl1	14.6864	13.2613	14.9211		1.10746	0.888762	1.01598
Get4	14.6848	12.0694	15.1653		1.2167	0.795856	1.03272
Rfk	14.6785	15.6484	18.6916		0.938019	0.837189	1.2734
Csrp2	14.6741	15.7845	17.7391		0.929653	0.889814	1.20887
Sec22b	14.6721	13.6994	17.4114		1.071	0.786806	1.1867
Clic4	14.666	18.8872	19.2497		0.776505	0.981169	1.31254
Phb2	14.6609	14.0325	15.918		1.04478	0.881549	1.08575
Rab12	14.6531	12.9071	15.3263		1.13527	0.842154	1.04594
Creb3	14.6497	12.8541	17.0787		1.13969	0.752639	1.16581
Psat1	14.6391	12.0491	15.4102		1.21495	0.781891	1.05267
6330403K07Rik	14.6347	14.9716	15.5894		0.977497	0.960371	1.06524
Pcmtd1	14.6204	14.4858	15.2051		1.00929	0.952694	1.03999
Zc3h7b	14.6182	14.376	15.3239		1.01685	0.938142	1.04828
Tmem222	14.616	13.4879	15.3524		1.08364	0.878553	1.05038
Capza2	14.6158	13.618	17.3921		1.07327	0.782999	1.18995
Hars	14.6134	14.0221	16.0646		1.04217	0.872857	1.09931
Dnaja1	14.6084	29.5408	17.3124		0.494516	1.70634	1.1851
Nsg2	14.6021	14.9216	13.5555		0.978588	1.10078	0.928325
Elp3	14.5978	13.2724	15.7506		1.09986	0.84266	1.07897
Gyg	14.5973	18.6662	20.2657		0.782018	0.921074	1.38832
Mvp	14.5901	14.3697	16.8607		1.01534	0.85226	1.15563
Fos	14.578	66.8997	9.56278		0.217908	6.99584	0.655973
Kidins220	14.5677	13.2628	13.7362		1.09839	0.965536	0.942922
Cul1	14.5458	13.1943	16.4954		1.10243	0.799878	1.13403
Supt4a	14.5356	13.6582	16.9597		1.06424	0.805333	1.16677
Adm	14.5262	11.7681	15.4901		1.23437	0.759717	1.06636
Bpnt1	14.5237	17.6943	18.4057		0.820812	0.961349	1.26729
Mrpl2	14.5203	12.5271	16.2415		1.15911	0.771302	1.11854
Cisd1	14.5156	21.2434	19.3841		0.683299	1.09592	1.3354
Rmnd5a	14.5146	12.683	14.9025		1.14441	0.851065	1.02672
Ugcg	14.5045	11.9574	15.1153		1.21301	0.791079	1.04211
Vwa8	14.4866	14.5771	14.2809		0.993792	1.02074	0.985801
Leprotl1	14.4855	13.6787	15.7674		1.05898	0.86753	1.0885
Serpinb6b	14.4793	9.02059	13.3393		1.60514	0.676242	0.921267
Txnrd1	14.4709	15.619	15.8329		0.926493	0.98649	1.09412
Gm11808	14.4705	15.8229	17.6106		0.914529	0.898487	1.217
Dhcr24	14.4697	11.4252	16.1684		1.26647	0.706638	1.1174
Stmn3	14.4613	15.7923	14.0452		0.915718	1.12439	0.971227
Rnps1	14.4593	13.313	16.6754		1.0861	0.798362	1.15326
Axl	14.4536	15.1499	17.9811		0.954039	0.842546	1.24406
Hnrnpul2	14.4532	13.4079	14.5451		1.07796	0.921816	1.00636
Sptlc1	14.4334	11.7176	14.5009		1.23177	0.80806	1.00468
Actr1b	14.4333	14.5996	15.7153		0.988609	0.929005	1.08882
Gm21685	14.4318	23.001	22.3487		0.627442	1.02919	1.54857
Aoc3	14.426	33.13	33.3126		0.435436	0.994519	2.30921
Tpm1	14.4259	16.2489	17.8864		0.887808	0.90845	1.23988
Ssr2	14.4237	16.9656	19.5235		0.850173	0.868984	1.35357
Dalrd3	14.422	12.6732	15.5448		1.13799	0.815269	1.07785
Nacc1	14.4196	13.8323	15.6706		1.04246	0.882691	1.08676
Kctd10	14.4054	15.828	17.4864		0.910121	0.905161	1.21388
Slc12a2	14.4042	11.0948	14.1903		1.29828	0.781858	0.98515
Glrx3	14.3926	19.5788	19.9031		0.735111	0.983706	1.38287
Gstm5	14.3925	16.277	16.883		0.884223	0.964106	1.17304
Lgals8	14.3855	11.3926	13.7147		1.26271	0.830685	0.95337
Bhlhe40	14.3827	17.3945	14.6892		0.826853	1.18417	1.02131
Sppl2a	14.3827	13.3263	15.4065		1.07927	0.864979	1.07118
Syp	14.3801	16.8398	15.4537		0.853935	1.08969	1.07466
Clns1a	14.3773	12.7209	15.869		1.13021	0.80162	1.10375
Lrrc8b	14.3763	11.2773	14.4917		1.2748	0.77819	1.00803
Map2k3	14.3744	15.3598	15.4535		0.935846	0.993937	1.07507
Vezf1	14.37	12.3207	15.4988		1.16633	0.794945	1.07855
1700020I14Rik	14.3541	13.7638	14.9388		1.04289	0.921346	1.04073
Akirin1	14.3334	13.8321	15.1498		1.03624	0.913022	1.05696
Pcp4l1	14.3323	12.3359	15.072		1.16184	0.818465	1.05161
Dusp11	14.331	11.3176	13.1863		1.26626	0.858285	0.920124
Usp8	14.3299	12.9737	14.7593		1.10453	0.879019	1.02997
Akirin2	14.3253	11.7798	15.4372		1.21609	0.763079	1.07762
Rhoc	14.3159	17.2736	19.3385		0.828773	0.893223	1.35084
Ube2n	14.3122	13.3856	16.0382		1.06922	0.834607	1.1206
Tob2	14.2841	22.6457	16.2257		0.630764	1.39567	1.13593
Rtn4rl1	14.2755	12.6886	16.7368		1.12507	0.758126	1.17241
Crls1	14.2738	16.3036	17.9651		0.8755	0.907515	1.25861
Cdip1	14.2664	15.0238	17.1232		0.949587	0.877394	1.20025
Btf3l4	14.2538	12.5471	15.6564		1.13602	0.801404	1.0984
Tollip	14.2462	14.1834	14.6358		1.00443	0.969089	1.02735
Dek	14.2461	12.1186	15.3587		1.17556	0.789038	1.0781
Dbt	14.2354	15.074	16.3279		0.944368	0.923205	1.14699
Sc5d	14.2069	19.8271	19.504		0.716539	1.01657	1.37285
Armcx3	14.2032	12.8097	13.955		1.10878	0.917929	0.982525
Psmd14	14.1901	13.5926	16.6134		1.04396	0.818171	1.17077
[truncated: 25,625 more rows]
